# Supplementary material for: Assessing medication packaging and labelling appropriateness in Sri Lanka
Source: J Pharm Policy Pract. 2016 Nov 25;9:38. doi: 10.1186/s40545-016-0091-5 (PMC5123401; doi:10.1186/s40545-016-0091-5)
Supplement: Additional file 1: — Excel data file with raw data used in this analysis. (XLSX 1051 kb) [file 40545_2016_91_MOESM1_ESM.xlsx]

## Sheet: Key
Key to worksheets
Household medicines - raw data
SRN	Unique identifier for each household
District	District from which data were collected
22	Do you have any medicines available at home today? (1 = Yes, 0 = No)
	Can I please see all of them?
23_1w	Type of medicine (1-100, 1000 or 2000 = Western, 3000 = Traditional/Ayurvedic/Native medicine. Kandy district 1 = Western, 2 = Traditional). See note.	Pilot phase (Kandy) 1 = Western, 2 = Traditional. During the main study phase, we tried to identify specific names of unlabeled drugs using a drug sample annex (Numbered from 1-100). Data collectors took this annex with them and matched unlabeled drugs at houses with drugs in their sample annex and positively identified drugs. Drugs which were not available in the annex but were positively identi…
23_1a	Name of medicine
23_1b	Obtained from (1 = family,friend, 2 = public hospital, 4 = public health center or dispensary, 5 = private health care provider, 6 = traditional healer, 7 = private pharmacy, 99 = other)
23_1c	In home because (1 = current treatment, 2 = left from past treatment, 3 = anticipate future need)
23_1d1	Label OK (legible by interviewer)? (1 = Yes, 0 = No)
23_1d2	Label understood by interviewee? (1 = Yes, 0 = No)
23_1e	Primary package OK? (1 = Yes, 0 = No)
	Repeat highlighted items for medications 2 to 15
Labelling meds	Data are presented with all medicines in one column
SRN	Unique identifier for each household
District	District from which data were collected
Medicine ID	Type of medicine - coded as above for Household medicines
West/Trad	Western medicine = 1, Traditional medicine = 2
Name of medicine	Name of medicine (if known)
Source - all	Source of medicine (1 = family,friend, 2 = public hospital, 4 = public health center or dispensary, 5 = private health care provider, 6 = traditional healer, 7 = private pharmacy, 99 = other)
Source - pub/priv	Source of medicine: Public = 1 (public hospital, public health centre); Private = 2 (private health care provider, private pharmacy); Other = 3 (family/friend, traditional healer, other not specified).
Usage	In home because (1 = current treatment, 2 = left from past treatment, 3 = anticipate future need)
Label OK	Label OK (legible by interviewer)? (1 = Yes, 0 = No)
Label understood	Label understood by interviewee? (1 = Yes, 0 = No)
Package OK	Primary package OK? (1 = Yes, 0 = No)
label ok and package ok	1 = both label and package OK, 0 = not both OK

## Sheet: Household medicines
SRN	DISTRICT	22	23_1w	23_1a	23_1b	23_1c	23_1d1	23_1d2	23_1e	23_2w	23_2a	23_2b	23_2c	23_2d1	23_2d2	23_2e	23_3w	23_3a	23_3b	23_3c	23_3d1	23_3d2	23_3e	23_4w	23_4a	23_4b	23_4c	23_4d1	23_4d2	23_4e	23_5w	23_5a	23_5b	23_5c	23_5d1	23_5d2	23_5e	23_6w	23_6a	23_6b	23_6c	23_6d1	23_6d2	23_6e	23_7w	23_7a	23_7b	23_7c	23_7d1
1	Rathnapura	1	1000		7	1	1	1	1	3000	Siddalepa	7	1	1	1	1	1000	Eye Drop	5	2	1	1	1	1		2	2	0	1	1	17		2	2	0	1	1	1000	Mouth Wash	7	1	1	1	1	1000	Gentamycine Eye Drop	5	2	1
2	Rathnapura	1	1000	Grip Mixture	7	1	1	1	1	17		4	3	1	1	1	17		5	2	0	1	1	3000	Samahan	7	3	1	1	1	3000	Herbal Balm	7	3	1	1	1
3	Rathnapura	1	1000	Omeprazole	7	1	0	1	1	17		2	1	0	1	0	57		7	3	0	1	0	54		7	3	0	1	0	58		7	3	0	1	0	1000	Micanazole Cream	5	2	1	1	0	1000	Loratadine	5	2	1
4	Rathnapura	1	17		99	3	0	1	1
5	Rathnapura	1	17		99	3	0	0	1	1000	OCP	7	1	1	1	1
6	Rathnapura	1	11		2	2	0	1	0	17		2	1	0	1	0	20		5	2	0	1	0	58		7	1	0	1	0	60		2	2	0	1	0	26		5	1	0	1	0
7	Rathnapura	1	17		99	3	0	1	1	3000	Asamodha	99	2	1	1	1	3000	Siddalepa	99	2	1	1	1	1000	Gention Violet	7	1	0	1	1
8	Rathnapura	1	1	amoxicillin	5	2	0	1	1	1000	ketotifen	5	2	0	1	1	11		5	2	0	1	1	17		7	2	0	1	1	3000	siddhalepa	99	2	1	1	1	1000	grife cough mixture	7	2	1	1	1	1000	contrimazole	7	2	1
9	Rathnapura	1	17		2	2	0	1	0	23		2	2	0	1	0	56		2	2	0	1	0	1000	omeprasole	2	2	0	1	0	1000	diclofenac	2	2	0	1	0	24		2	2	0	1	0	1000		2	2	0
10	Rathnapura	1	17		5	1	0	1	0	1000	Cefuroxime	5	1	0	1	0	49		5	1	0	1	1	51		5	1	0	1	1	13	Nalidixic Acide Syrup	7	1	1	1	1
11	Rathnapura	1	1000	Omeprazole	2	2	0	1	0	1		2	2	0	1	0	17		2	2	0	1	0	54		2	2	0	1	0	3000	Iodex	99	3	1	1	1	3000	Siddalepa	99	3	1	1	1
12	Rathnapura	1	1000	Methyl Salicilate	2	2	0	1	1	17	PCM Syrup	2	2	0	1	1	3000	Samahan	99	3	1	1	1
13	Rathnapura	1	1000	losarton	2	1	0	1	1	46		2	1	0	1	1	40		2	1	0	1	1	41		2	1	0	1	1	1000	ismn	2	1	0	1	1	37		2	1	0	1	1	0
14	Rathnapura	1	17		99	3	1	0	1	0							0							0							0							0							0
15	Rathnapura	0
16	Rathnapura	1	31		2	1	0	1	1	1000	idex	7	3	0	1	1	1000	vicks	7	3	0	1	1	0							0							0							0
17	Rathnapura	1	29		7	1	0	1	1	1000	gliclezide	7	1	0	1	1	1000	glimepride	7	1	0	1	1	54		7	2	0	1	0	1000		7	1	0	1	1	1000	detol	7	3	0	1	1	1000	alcohol	7	3	0
18	Rathnapura	1	51	Domperidone	2	2	0	1	0	54	Salbutamol	2	2	0	1	0	58	Chlophenaramina	2	2	0	1	0	1000	Aluminium Hydroxide	2	2	0	1	0
19	Rathnapura	1	17	PCM	7	3	1	1	1	1000	Methyl Salicilate	7	3	1	1	1	1000	Sadium Valporate	7	1	1	1	1	3000	Siddalepa	7	3	1	1	1
20	Rathnapura	1	42		2	1	0	1	0	68		2	1	0	1	0	38		2	1	0	1	0	29		5	1	0	1	0	58		5	1	0	1	0	1000	Tetracycline Hydrocholoride	7	3	1	1	0	3000	Siddalepa	7	3	1
21	Rathnapura	1	3000	Siddalepa	7	3	1	1	1	3000	Iodex	7	3	1	1	1	1000	Miconazole	7	3	1	1	1	17	PCM	7	3	1	1	1
22	Rathnapura	1	17	Panadol Syrup	5	2	0	1	1	1000	Ketoprofen Gel	7	3	0	1	1	1000	Terbutaline	7	2	0	1	1	1000	Augmentine	7	2	0	1	1	1000	Caugh Syrup	5	2	0	1	1	1000	Saline	7	2	0	1	1
23	Rathnapura	1	41		4	1	0	1	1	29		4	1	0	1	1	32		4	1	0	1	1	1000	Pioglytasone	4	1	0	1	1	1000	Losarton	4	1	0	1	1	17		7	1	0	1	1	3000	Siddalepa	7	2	1
24	Rathnapura	1	1000	Panadol Syrup	7	3	0	1	1	1000	Surgical Spirit	7	3	0	1	1	1000	Betadine	7	3	0	1	1	1000	Dettol	7	2	1	1	1	1000	Gention Violet	7	3	0	1	1	58		5	1	0	1	1	1		5	1	0
25	Rathnapura	1	41		99	2	1	1	1	17		99	2	1	1	1	3000	Siddalepa	99	3	1	1	1
26	Rathnapura	1	1000	Chloramphenicol Ear Drop	7	2	1	1	1	1000	Diclofenac Na	7	2	1	1	1	3000	Batu Oil	99	3	1	1	1	3000		99	2	1	1	1	3000		99	2	1	1	1
27	Rathnapura	1	3000	Iodex	99	1	1	1	1	3000	Siddalepa	99	1	1	1	1	1000	Mixtard Insulin	7	1	1	1	1	29		2	1	0	1	0	1000	Enalpril	2	1	0	1	1	41		2	1	0	1	1	46		2	1	0
28	Rathnapura	1	17		2	2	0	1	0	28		2	2	0	1	0	3000	Choorna	6	1	0	1	1	3000	Guli	6	1	0	1	1	3000	Arishta	6	1	1	1	1
29	Rathnapura	0
30	Rathnapura	1	1		2	2	0	1	0	74		5	2	0	1	0	1000	Omeprazole	5	2	0	1	0	11		2	2	0	1	0	17		2	2	1	1	1	1000	Salmeterol	7	1	1	1	1	1000	Green Syrup	5	2	0
31	Rathnapura	1	51		5	2	1	1	1	17		5	2	1	1	1	3000		6	2	1	1	1	1000	beclamethasone inhaler	5	2	1	1	1	0							0							0
32	Rathnapura	1	1000	omeprasole	5	1	1	1	1	1000	methyl predniselone	5	1	1	1	1	1000	celecoxib	5	1	1	1	1	1000	calcium	5	1	1	1	1	1000	methyl phenidate	2	1	1	1	1	1000	fluoxetin	2	1	1	1	1	1000	reperidine	2	1	1
33	Rathnapura	1	1000	diclofenac	5	2	1	1	1	49		5	2	1	1	1	17		5	2	1	1	1	70		5	2	1	1	1	3000	asamodhagam	5	2	1	1	1	0							0
34	Rathnapura	1	17		99	3	1	1	1	1000	kondis	2	2	1	1	1	1000	neomycin cream	2	2	1	1	1	1000	siddhalepa	99	3	1	1	1	0							0							0
35	Rathnapura	1	3000	siddhalepa	7	3	1	1	1	3000	mee oil	6	2	0	1	1	0							0							0							0							0
36	Rathnapura	1	17		7	3	0	1	1	58		7	3	0	1	1	1000	betanine	7	3	1	1	1	1000	methyl salisilate	7	3	1	1	1	1000	siddhalepa	99	3	1	1	1	1000	idex	99	3	1	1	1	3000	batu oil	6	2	0
37	Rathnapura	1	1000	omiprazole	2	2	0	0	0	49		5	2	0	1	0	1		2	2	0	1	1	51		2	2	0	1	1	48		5	2	0	1	0	0							0
38	Rathnapura	1	41		2	1	0	1	0	46		2	1	0	1	0	1000	omeprazole	2	2	0	1	1	1000	enalapril	2	1	0	1	0	1000	carbimezole	2	1	0	1	0	28		5	1	1	1	0	40		7	1	1
39	Rathnapura	1	17		4	3	1	1	1	54		4	1	0	1	0	59		4	1	1	1	1	58		5	1	1	1	0	56		5	2	0	1	0	1		7	2	0	0	0	51		4	1	1
40	Rathnapura	1	17		4	3	0	1	1	1000	deriphyline	5	2	0	1	1	2000		5	2	0	1	0	3000	idex	99	3	0	1	1	8		7	2	0	1	0	3000	oil	6	2	0	1	1	3000	oil	6	2	0
41	Rathnapura	1	11		5	1	0	1	1	17		5	1	0	1	1	55		5	1	0	1	0	34		5	1	0	1	0	3000	samahan	99	3	1	1	1	26		5	2	1	1	0	2000		7	2	0
42	Rathnapura	1	1000		7	2	0	1	1	1000	xylomethozone	7	2	0	1	1	1000	hydrocortisone	7	3	0	1	1	1000	mouth wash	7	2	0	1	1	1000	pyrental	7	3	0	1	1	1000	povidon	7	2	0	1	1	1000	clotrimazole	7	3	1
43	Rathnapura	1	17		5	1	0	1	1	1000	losarton	5	1	0	1	1	1000	solotrade	5	1	0	1	1	1000	nicorandil	5	1	0	1	1	41		5	1	0	1	1	1000	dipyrindil	5	1	0	1	1	46		5	1	0
44	Rathnapura	1	36		4	1	0	0	1	49		4	1	0	0	1	56		4	1	0	0	0	24		4	1	0	0	0	23		4	1	0	0	1	1000	omeprasole	7	1	0	0	1	1000	meloxicam	7	1	0
45	Rathnapura	1	1000	omeprasole	5	2	1	1	1	1000	piroxicam	5	2	1	1	1	1000	diclofenac Na	5	2	0	1	0	26		5	2	0	1	0	1000	methylsalicilate	5	2	1	1	1	12		5	2	0	1	0	54		5	2	0
46	Rathnapura	1	17	syrup	5	2	0	0	1	2000	syrup	5	2	0	0	1	0							0							0							0							0
47	Rathnapura	1	1	soframycin	7	2	0	1	1	1000	xylomethozone	7	2	0	1	1	1000	hydrocortisone	7	3	0	1	1	1000	mouth wash	7	2	0	1	1	1000	pyrental	7	3	0	1	1	1000	povidon	7	2	0	1	1	1000	clotrimazole	7	3	1
48	Rathnapura	1	17		99	3	1	1	1	0							0							0							0							0							0
49	Rathnapura	1	3000	vendol	99	3	1	1	1	1000	wintagino	99	3	1	1	1	1000	cardiprin	5	1	1	1	1	1000	losarton	5	1	1	1	1	46		5	1	1	1	1	1000	fumarate	5	1	1	1	1	1000	amlodipine	5	1	1
50	Rathnapura	1	1000	providon	1	2	1	1	1	2000	oinment	1	2	1	1	1	0							0							0							0							0
51	Rathnapura	1	58		5	2	1	1	1	19		5	2	0	1	1	1		5	2	0	0	0	1000	omeprazole	5	2	1	1	1	57		2	2	1	1	1	28		2	1	0	1	1	0
52	Rathnapura	1	1000	calcium	5	1	1	1	1	1000	ferup	5	1	1	1	1	0							0							0							0							0
53	Rathnapura	1	73		5	1	1	1	1	3000	iodex balm	7	2	1	1	1	0							0							0							0							0
54	Rathnapura	1	3000	iodex balm	1	3	1	1	1	1000	panadeine	7	3	1	1	1	1000	topical antiseptic	7	3	1	1	1	1000	solution povid ine-io-dene cream	7	2	1	1	1	1000	clotrimazole	7	2	1	1	1	1000	iso propyl alcohol	7	2	1	1	1	0
55	Rathnapura	1	1000	calcium	7	1	1	1	1	1000	poyidine iodone	7	1	1	1	1	25		7	1	0	1	1	1000	calcium lactate	2	1	0	1	1	1000	antacid2	2	1	0	1	1	0							0
56	Rathnapura	1	1000	gaviscon	5	2	1	1	1	1000	pantaprasole Na	5	2	1	1	1	3000	oil	99	1	1	1	1
57	Rathnapura	1	30		7	1	0	1	1	17		7	3	0	1	1	48		7	1	1	1	1	0							0							0							0
58	Rathnapura	1	17	parasitomol	7	3	1	1	1	31		7	1	0	1	1	46		7	1	1	1	1	40		7	1	1	1	1	1000	fenafibratc	7	1	1	1	1	1000	B	7	1	1	1	1	0
59	Rathnapura	1	1000	cefixime	7	1	1	1	1	17	parasitomol	5	1	0	1	1	58	piriton	5	1	0	1	1	1000	citrizine	5	1	0	1	1	54	salbutamol	5	1	0	1	1	26	C	5	1	0	1	1	0
60	Rathnapura	1	17	parasitomol	7	3	1	1	1	1000		7	1	1	1	1	1000	losarton	7	1	1	1	1	1000	gliclazide	7	1	1	1	1	46	atrovastatin	7	1	1	1	1	3000	oil	6	3	0	1	1	0
61	Rathnapura	1	1000	atenalol	7	0	0	1	1	0							0							0							0							0							0
62	Rathnapura	1	17	para	7	3	1	1	1	29	metformine	7	1	1	1	1	1000	siddhalepa	99	3	1	1	1	0							0							0							0
63	Rathnapura	1	17		99	3	1	1	1	3000	Siddalepa	99	3	1	1	1	3000	Aurwedhic Oil	6	1	1	1	1
64	Rathnapura	1	17		7	3	1	1	1	17	PCM Syrup	7	3	1	1	1	1000	Caugh Syrup	5	2	1	1	1	3000	Siddalepa	99	2	1	1	1	3000	Mee Pani	99	2	1	0	1
65	Rathnapura	1	17		5	2	1	1	1	3	Clotrimazole Cream	5	2	1	1	1	1000	Micanazole Cream	5	2	1	1	1	1000	Eye Drops	5	2	1	1	1	1000	Ketoprofen	5	2	1	1	1	1000	Diclofenac Gel	5	2	1	1	1	1000	Providone Iodine	5	2	1
66	Rathnapura	1	17		7	3	0	0	1	58		7	3	0	0	1
67	Rathnapura	1	17		7	3	0	1	1	3000	Ketoprofen Gel	5	2	1	1	1	3000	Siddalepa	5	1	1	1	1	3000	Maha Narayana Thailaya	6	3	1	1	1
68	Rathnapura	1	54		2	2	1	1	1	1		2	2	0	1	1	17		2	3	0	1	1	1000	Metronitazole	2	2	1	1	1	3000	Iodex	7	2	0	1	1
69	Rathnapura	1	17		2	1	0	1	1	1000	Ciprofloxacin	2	1	1	1	1	1000	Citrizene	2	1	1	1	1	1		2	1	0	1	1	1000	Enalpril	2	1	1	1	1
70	Rathnapura	1	46		2	1	0	1	1	29		2	1	0	1	1	32		2	1	0	1	1
71	Rathnapura	1	17		2	2	0	1	1	1		2	2	0	1	1	28		2	2	0	1	1	25		2	2	0	1	1
72	Rathnapura	1	17		2	1	0	1	1	1		2	1	0	1	1	1000	Cloxacilline	2	1	0	1	1	1000	Citrizene	2	1	0	1	1
73	Rathnapura	1	17		7	2	1	1	1	2000	Yello Tablet	2	2	0	1	1
74	Rathnapura	0
75	Rathnapura	1	1000	losarton	5	1	0	1	0	38		5	1	0	1	0	1000	sensodyne	5	1	1	1	1	1000		5	2	0	1	0	47		5	2	0	1	0	17		5	2	0	1	0	1000	tab	5	2	0
76	Rathnapura	1	17		99	3	1	1	1	41		2	1	0	1	1	42		2	1	0	1	1	0							0							0							0
77	Rathnapura	1	1000		5	1	0	1	0	28		5	1	0	1	0	30		5	1	0	1	0	17		7	3	1	1	1	1000	aminophilline	5	2	1	1	1	1000	cetricine	5	1	1	1	1	1000	cetricine	5	2	1
78	Rathnapura	1	3000	siddhalepa	99	3	1	1	1	17		99	3	1	1	0	0							0							0							0							0
79	Rathnapura	1	3000	oil	6	1	0	1	1	32		7	1	1	1	0	58		7	3	0	1	0	1000	siddhalepa	99	3	1	1	1	29		7	1	0	1	0	1000	cloromazole	7	3	1	1	1	3000		1	1	1
80	Rathnapura	1	55		5	1	0	1	0	56		5	1	0	1	0	54		5	1	0	1	0	2000		5	1	0	1	0	0							0							0
81	Rathnapura	1	1000	omeprasole	5	1	1	1	1	12		5	1	1	1	1	14		5	1	1	1	1	47		5	1	0	1	0	48		5	1	0	1	1	1000	rispidone	5	1	1	1	1	17		99	3	1
82	Rathnapura	0
83	Rathnapura	1	3000	iol	6	2	1	1	1	17		2	3	0	1	1	58		2	2	0	1	1	54		2	2	0	1	1	42		2	2	0	1	1	44		2	3	1	1	1	1000	ofloxacin	5	2	1
84	Rathnapura	0
85	Rathnapura	1	1000	idex	99	3	1	1	1	17		99	3	1	1	1	30		2	1	0	1	1	46		2	1	0	1	1	1000	losarton	2	1	0	1	1	1000	nuetfor	2	1	0	1	1	26		2	1	0
86	Rathnapura	1	1		5	2	0	1	0	19		5	2	0	1	0	22		5	2	0	1	0	17		5	2	0	1	0	74		5	2	0	1	0	54		5	2	0	1	0	20		5	2	0
87	Rathnapura	1	17		7	3	0	1	1	1000		7	3	0	1	1	58		7	3	0	1	1	3000		7	3	1	1	1	1000		7	2	1	1	1	1000		7	2	1	1	1	29		7	1	0
88	Rathnapura	1	17		7	1	0	1	1	58		7	1	0	1	1	3000	sidhalepa	7	2	0	1	1	3000	asamodagam	7	2	1	1	1	71		2	1	0	0	0	1000	clobasam	2	1	0	0	0	22		2	1	0
89	Rathnapura	1	1000	omeprasole	4	1	0	1	1	29		4	1	0	1	1	30		4	1	0	1	1	1000	dettol	7	2	1	1	1	17		7	3	0	1	1	58		7	3	0	1	1	3000	siddhalepa	7	2	1
90	Rathnapura	1	17		7	1	0	1	1	3000	siddhalepa	7	3	1	1	1	1000	detol	7	3	1	1	1	3000	kasaya	99	3	0	1	1	29		2	1	0	1	1	32		2	1	0	1	1	39		2	1	0
91	Rathnapura	1	1000	omeprasole	2	1	0	1	1	24		2	1	0	1	1	23		2	1	0	1	1	56		2	1	0	1	1	17		2	1	0	1	1	58		2	1	0	1	1	1000	cough syrup	2	1	0
92	Rathnapura	1	1000		5	2	1	1	1	1000		5	2	1	1	1	3000		7	2	1	1	1	73		5	1	0	1	1	18		5	1	0	1	1	28		5	1	0	1	1	23		5	1	0
93	Rathnapura	1	17		99	3	1	1	1	1000		5	1	1	1	1	1000	ismn	5	1	1	1	1	1000	kci	5	1	1	1	1	37		5	1	1	1	1	1000	nicrorancin	5	1	1	1	1	46		5	1	1
94	Rathnapura	1	1000	mythail salicilate	99	3	1	1	1	1000	idex	99	3	1	1	1	3000	balm	99	3	1	1	1	0							0							0							0
95	Rathnapura	1	1000	methyl salisilate	7	3	1	1	1	1000	providone	7	3	1	1	1	1000	ketoprofen gel	7	3	1	1	1	2000	siddhalepa	7	3	1	1	1	0							0							0
96	Rathnapura	1	56		7	3	1	1	1	17		99	3	1	1	1	1000	idex	7	3	1	1	1	1000	idex	7	3	1	1	1	3000	oil	6	3	1	1	1	3000	oil	6	3	1	1	1	0
97	Rathnapura	1	17		7	1	1	1	1	3000	kashaya	6	1	1	1	1	3000	oil	6	1	1	1	1	0							0							0							0
98	Rathnapura	1	32		99	3	1	1	1	29		99	3	1	1	1	1000	eye drop	99	3	1	1	1	1000	bimotoprost eye drop	7	2	1	1	1	1000	idex	99	3	1	1	1	3000	siddhalepa	99	3	1	1	1	3000	sidhartha	99	3	1
99	Rathnapura	1	18		5	2	0	1	0	12		5	2	0	1	0	2000	Yellow Syrup	5	2	0	1	0	17		5	2	0	1	0	1000	Gentamicin	5	2	0	1	0	3000	Siddalepa	99	3	1	1	1	3000	Samahan	99	3	1
100	Rathnapura	1	1000	Megomos 500	4	2	1	1	1	17		4	3	0	1	0	1000	Betadine	4	1	0	0	0	1000	Muultisole	5	2	1	0	1	1000	Polymixin	5	1	1	1	1
101	Rathnapura	1	17		5	2	0	1	0	1		5	2	0	1	0	58		5	2	0	1	0	28		5	2	0	1	0	1000	Gentamycine	5	2	0	1	1	1000	Diclofenac Na	2	2	0	1	0	1000	Omeprazole	2	2	0
102	Rathnapura	1	17		99	3	0	1	0	1		5	2	0	1	0	58		5	2	0	1	0	26		5	2	0	1	0	1000	Medrol	5	1	1	1	0	1000	Lefra	5	1	1	1	0	1000	Celoy R	5	1	0
103	Rathnapura	1	17		5	2	0	1	0	51		5	2	0	1	0	3000	Asamodha	99	3	1	1	1	3000	Siddalepa	99	3	1	1	1
104	Rathnapura	1	17		2	2	0	1	0	1		2	2	0	1	0	58		2	2	0	1	0	26		2	2	0	1	0	3000	Siddalepa	99	3	1	1	1	3000	Samahan	99	3	1	1	1	3000	Iodex	99	3	0
105	Rathnapura	1	17		7	3	1	1	1	3000	samahan	99	3	1	1	1	3000	sidhalepa	99	3	1	1	1	3000	idex	99	3	1	1	1	3000	asamodagam	99	3	1	1	1	0							0
106	Rathnapura	1	1000	omeprasole	5	1	0	1	1	51		5	1	0	1	1	48		5	1	0	1	1	69		5	1	0	1	1	17		99	3	1	1	1	3000	sidhalepa	99	3	1	1	1	3000	idex	99	3	1
107	Rathnapura	1	17		99	3	1	1	1	3000	sidhalepa	99	3	1	1	1	0							0							0							0							0
108	Rathnapura	1	8		7	1	0	1	1	1000		7	1	0	1	1	0							0							0							0							0
109	Rathnapura	1	1		2	2	0	1	0	58		2	2	0	1	0	54		2	2	0	1	0	29		7	1	0	1	1	32		7	1	0	1	1	17		99	2	0	1	0	1000	orofer syrup	7	2	1
110	Rathnapura	1	17		99	3	0	1	0	3000	sidhalepa	99	3	1	1	1	0							0							0							0							0
111	Rathnapura	1	1000	glibenmide	1	1	1	1	1	29		1	1	1	1	1	1000	enalapril	1	1	1	1	1	1000	alendronate	1	1	1	1	1	41		1	1	1	1	1	40		1	1	1	1	1	1000	rosuvastatine	1	1	1
112	Rathnapura	1	1000	glifizide	2	1	1	1	1	1000	enalapril	2	1	1	1	1	1000	diclofanac	2	1	1	1	1	1000	omeprasole	2	1	1	1	1	29		2	1	1	1	1	17		2	1	1	1	1	1000	sidhalepa	99	3	1
113	Rathnapura	1	29		2	1	1	1	1	36		2	1	1	1	1	1000	glibenclmide	2	1	1	1	1	17		2	1	1	1	1	3000	siddhalepa	99	3	1	1	1	0							0
114	Rathnapura	1	1000	omeprasole	7	1	1	1	1	51		7	1	1	1	1	1000	glibenalamide	7	1	1	1	1	29		7	1	1	1	1	8		7	1	1	1	1	3000	siddhalepa	99	3	1	1	1	0
115	Rathnapura	1	1000	diclofanac	2	1	0	1	0	1000	omeprasole	2	1	0	1	0	17		99	3	0	1	1	0							0							0							0
116	Rathnapura	1	17		99	3	1	1	1	3000	siddhalepa	99	3	1	1	1	0							0							0							0							0
117	Rathnapura	1	3000	guli	99	3	0	1	0	1000	asmodhagam	99	3	1	1	1	3000	peni	99	3	0	1	1	3000	oil	99	3	0	1	1	3000	oil	99	3	0	1	1	1000	micanazole	5	3	1	1	1	42		2	1	0
118	Rathnapura	1	51		7	1	0	1	1	1000	vintergino	7	1	0	1	1	1000	betadine	7	1	0	1	1	0							0							0							0
119	Rathnapura	1	1000	idex	99	3	0	1	1	17		99	3	0	1	1	48		2	2	0	1	1	2000	white tab	2	2	0	1	1	0							0							0
120	Rathnapura	1	58		7	2	0	1	0	17		7	2	0	1	0	1		2	2	1	1	1	54		2	2	1	1	1	1000	alfacalcidol	7	1	0	1	1	0							0
121	Rathnapura	1	11		2	1	0	1	1	17		2	1	0	1	1	26		2	1	0	1	1	0							0							0							0
122	Rathnapura	1	1		2	2	0	1	1	1000	methyl salicilate	7	3	1	1	1	46		2	1	1	1	1	1000	losarton	7	1	1	1	1	41		7	1	0	1	1	39		7	1	0	1	1	37		7	1	0
123	Rathnapura	1	54		2	2	0	1	1	41		2	2	0	1	1	46		2	2	0	1	1	40		2	2	0	0	1	22		2	2	0	0	1	1000	omeprasole	5	1	0	0	1	48		2	1	0
124	Rathnapura	1	58		2		0	1	0	1		2		0	0	1	1000	cough syrup	2	n	1	0	1	1000	oxymetazole	7	n	1	0	1	36		2	n	0	1	1	29		2	n	0	1	0	1000	pioglytazone	2	n	0
125	Rathnapura	1	1000	losarton	2	1	0	1	1	42	nifedipine	2	1	0	1	1	17		2	2	0	1	0	64		2	2	0	1	0	20		2	2	0	1	1	46		2	2	0	1	1	1000		2	2	0
126	Rathnapura	1	17		7	2	0	1	1	3000	cough syrup	99	1	1	1	1	1		2	2	0	1	1	54		2	2	0	1	1	50		2	2	0	1	1	0							0
127	Rathnapura	1	23		4	2	0	1	1	49		4	2	0	1	1	17		4	2	0	1	1	48		4	2	0	1	1	1000	omeprasole	4	2	0	1	1	28		4	2	0	1	1	51		4	2	0
128	Rathnapura	1	1000	hydrocortizone	7	1	1	0	1	1000	cetrimide	5	1	0	1	1	1000	diclofenac	5	1	0	1	1	1000	omeprasole	5	1	0	1	1	58		5	1	0	1	1	28		5	1	0	1	1	0
129	Rathnapura	1	1		2	1	0	1	0	58		2	1	0	1	0	54		2	1	0	1	0	17		2	1	0	1	0	1	syrup	7	1	1	1	1	58	syrup	2	1	0	1	1	17	syrup	2	1	0
130	Rathnapura	1	1000	cefuroxin	5	2	1	1	1	1000	carti	5	2	1	1	1	1000	nabumetone	5	2	1	1	1	1000	omeprasole	5	2	1	1	1	1000	prasiromol codeine phosphate	5	2	1	1	1	0							0
131	Rathnapura	1	58		5	2	1	1	1	57		5	2	1	1	1	53		5	2	1	1	1	1000	lactulose	7	2	1	1	1	1000	maxalon	7	2	1	1	1	1000	Funginail	7	2	1	1	1	0
132	Rathnapura	1	3000	arishta	6	1	1	1	1	3000	kudu	6	1	0	1	0	1		4	2	0	1	1	1000	diclofenac	4	2	0	1	0	48		4	2	0	1	0	17	n	n	n	n	n	n	0
133	Rathnapura	1	1000	methyl salicilate	2	2	0	1	1	1000		99	2	1	1	1	0							0							0							0							0
134	Rathnapura	1	3000	sidhalepa	99	3	1	1	1	17		99	3	1	1	1	0							0							0							0							0
135	Rathnapura	1	1000	trifluoperazine	5	1	0	1	1	61		5	1	0	1	1	1		5	1	0	1	1	67		5	1	0	1	1	28		5	1	0	1	1	51		5	2	0	1	0	1000	dexyxycline	5	2	1
136	Rathnapura	1	41		2	1	0	1	1	40		2	1	0	1	1	46		2	1	0	1	1	34		2	1	0	1	1	37		2	1	0	1	1	44		2	1	0	1	1	25		2	1	0
137	Rathnapura	1	1000	calamine lotion	2	2	1	1	1	3000	sidhalepa	7	1	1	1	1	17		2	1	0	1	1	0							0							0							0
138	Rathnapura	1	17		99	2	1	1	1	3000	sidhalepa	99	2	1	1	1	3000	idex	99	2	1	1	1	0							0							0							0
139	Rathnapura	1	1		2	1	1	1	1	17		2	1	1	1	1	28		2	1	1	1	1	0							0							0							0
140	Rathnapura	1	1000	beclametasone	2	1	1	1	1	54		2	1	1	1	1	17		2	2	0	1	1	1		2	2	0	1	1	26		2	2	0	1	1	19		2	2	0	1	1	0
141	Rathnapura	1	17		7	3	0	0	1	3000	diclofanac gel	7	3	0	0	1	0							0							0							0							0
142	Rathnapura	1	1000	beclamethosone	7	1	1	1	1	54		7	1	1	1	1	54		2	2	1	1	1	17		2	2	1	1	1	1000	amoxiclave	2	2	1	1	1	58		2	2	1	1	1	3000	siddhalepa	99	3	1
143	Rathnapura	1	29		2	1	1	1	1	1000	glibendasole	2	1	0	1	1	1000	cloromazole	2	1	0	1	1	1000	providone iotine	2	2	1	1	1	1000	cloromphenical	2	2	1	1	1	1000	beclamethosone	2	2	1	1	1	17		2	2	1
144	Rathnapura	1	45		2	1	1	1	1	42		2	1	1	1	1	40		2	1	1	1	1	41		2	1	1	1	1	1000	methyl salisilate	7	3	1	1	1	1000	cream	7	3	0	0	0	46		7	3	0
145	Rathnapura	1	17		99	3	1	1	1	54		2	2	1	1	1	58		2	2	1	1	1	3000	sidhalepa	99	3	1	1	1	0							0							0
146	Rathnapura	1	19		2	1	1	1	1	17		2	2	1	1	1	58		2	2	1	1	1	1000	mythail salisilate	2	2	1	1	1	3000	oil	99	3	0	0	0	0							0
147	Rathnapura	1	23		5	1	0	1	1	1000	aceclofenas	5	1	0	1	1	1000	omeprasole	5	1	0	1	1	58		5	1	0	1	1	37		5	1	0	1	1	2000	tab	5	1	0	1	1	1000	cetrizine	5	2	0
148	Rathnapura	1	3000	kasaya	99	2	0	1	1	1000	azithromyzine	7	1	0	1	1	1000	cetrizine	5	1	0	1	1	49		5	1	0	1	1	54		5	1	0	1	1	17		99	3	1	1	1	0
149	Rathnapura	1	1000	idex	99	3	1	1	1	17		99	3	1	1	1	58		7	1	1	1	1	1000	diclifenac	7	1	1	1	1	11		2	2	0	1	1	1000	deriphylln	2	2	0	1	1	1000	amlotipin	2	1	0
150	Rathnapura	1	46	atovastatin	7	2	0	1	1	23		2	1	0	1	1	25		2	1	0	1	1	1000	losarton	2	1	0	1	1	1000	alfacalcid	7	1	0	1	1	1000	calcium	7	1	1	1	1	26		2	1	0
151	Rathnapura	1	12		6	1	0	1	1	17		6	1	0	1	1	54		6	1	0	1	1	58		6	1	0	1	1	1000	cetricine	2	2	0	1	1	56		2	2	0	1	1	1		2	2	0
152	Rathnapura	1	17		5	2	0	1	1	1000	enderm cream	5	2	1	1	1	1000	citrizine	5	2	0	1	1	58		5	2	0	1	1	1000	fluconazole	5	2	0	1	1	9		2	1	0	1	1	1000	bectamethosone	2	1	1
153	Rathnapura	1	17		7	3	1	1	1	0							0							0							0							0							0
154	Rathnapura	1	3000	oil	99	1	1	1	1	2000		2	1	0	1	1	2000	blue	2	1	0	1	1	6		2	1	0	1	1	0							0							0
155	Rathnapura	1	11		7	2	1	1	1	1000	cetrizine	7	3	1	1	1	17		7	3	1	1	1	1000	siddhalepa	99	3	1	1	1	0							0							0
156	Rathnapura	1	3000		99	1	1	1	1	41		7	1	1	1	1	1000	bisoprolol	7	1	1	1	1	1000	deplatt	7	1	1	1	1	1000	kcl	7	1	1	1	1	1000	glicalzide	7	1	1	1	1	1000	telmisartan	7	1	1
157	Rathnapura	1	1		2	1	1	1	1	17		2	1	1	1	1	26		2	1	1	1	1	58		2	1	1	1	1	48		2	2	1	1	1	51		2	2	1	1	1	74		2	2	1
158	Rathnapura	1	1000	sildenefil	7	1	1	1	1	1000		7	1	1	1	1	1000	diclofenac	7	1	1	1	1	3000	lakpeyawa	7	1	1	1	1	0							0							0
159	Rathnapura	1	1		7	1	0	1	0	17		7	1	0	1	0	19		7	1	0	1	0	51		7	1	0	1	0	49		7	1	0	1	0	58		7	1	0	1	0	14		7	1	0
160	Rathnapura	1	3000	sidhalepa	7	2	1	1	1	1000	idex	7	2	1	1	1	17		7	2	0	1	1	58		7	1	0	1	1	29		8	2	0	1	1	1000	diclofenac	8	2	0	1	1	0
161	Rathnapura	1	1000	ketocounzole	7	1	1	1	0	19		2	2	0	1	0	17		2	2	0	1	0	1000	vintagino	2	2	0	1	0	58	piriton	7	2	0	1	0	0							0
162	Rathnapura	1	1000	multivitamin	7	2	1	1	1	1		5	1	1	1	1	73		5	1	1	1	1	55		5	1	1	1	1	11		5	1	1	1	1	58		5	1	1	0	1	26		5	1	1
163	Rathnapura	1	1000	idex	99	3	1	1	1	1000	antacid	7	1	1	1	1	54		2	2	0	1	1	0							0							0							0
164	Rathnapura	1	1000	chlorophenicol	7	1	1	1	1	1000	diclofenac	5	2	0	1	1	1000	omeprasole	5	2	0	1	1	36		5	2	0	1	1	45		5	2	0	1	1	41		5	2	0	1	1	0
165	Rathnapura	1	1000	diclofenac	2	2	0	1	0	1000	fumotidine	2	2	0	1	0	1000	nabumetone	2	2	0	1	1	3000	balm	6	2	0	1	1	54		2	2	0	1	0	1000	omeprasole	2	2	0	1	0	0
166	Rathnapura	1	1000		5	1	1	1	1	1000	omeprasole	5	1	0	1	0	17		5	1	0	1	0	1000	biso4	5	1	0	1	0	1000	diclofenac	5	1	0	1	0	31		2	1	0	1	0	51		2	1	0
167	Rathnapura	1	1000	ketoconazole	5	1	1	1	1	1000	omeprasole	5	1	1	1	1	1000	diclofenac	5	1	1	1	1	59		5	1	0	1	0	1000	beclomethozone	5	1	1	1	1	1000	beclomethozone cream	5	1	1	1	1	0
168	Rathnapura	1	1000	imipraminbe	2	1	0	1	1	33		2	1	0	1	1	1000	gresiofulvin	2	1	0	1	1	1000	micanazole	2	1	1	1	1	1000	clobetazole	2	1	1	1	1	58		2	1	1	1	1	1000	cepholexine	2	1	1
169	Rathnapura	1	40		2	1	0	1	1	46		2	1	0	1	1	34		2	1	0	1	1	1000	enalapril	7	1	1	1	1	1000	ismn	2	1	1	1	1	44		2	1	1	1	1	41		2	1	1
170	Rathnapura	1	1000	clobetasole	2	1	1	1	1	1000	betamethosone	2	1	1	1	1	58		2	1	1	1	1	1000	fexofenadine	2	1	1	1	1	1000	emulsifyng	2	1	1	1	1	0							0
171	Rathnapura	1	17		5	1	0	1	0	3000	siddhalepa	99	3	1	1	1	3000	balm	99	3	0	1	1	58		5	1	0	1	0	1000	citrizine	5	1	0	1	0	57		5	1	0	1	0	0
172	Rathnapura	1	59		7	1	0	1	0	54		7	1	0	1	0	1000	na valporate	7	1	0	1	1	66		7	1	1	1	1	1000	topiramate	7	1	1	1	1	3000	siddhalepa	7	1	1	1	1	0
173	Rathnapura	1	58		5	1	0	1	0	57		5	1	0	1	0	54		5	1	0	1	0	17		5	1	0	1	0	3000	sidhalepa	99	3	1	1	1	3000	samahan	99	3	1	1	1	3000	pawatta	99	3	1
174	Rathnapura	1	1000	declofenac gel	5	1	1	1	1	0							0							0							0							0							0
175	Rathnapura	1	51		5	2	1	1	1	1000	citrizine	5	2	1	1	1	1000	mouthwash	5	2	1	1	1	0							0							0							0
176	Rathnapura	1	17		7	3	1	1	1	34		4	1	0	1	1	40		4	1	0	1	1	46		4	1	0	1	1	1000	enalapril	4	1	1	1	1	44		4	1	0	1	1	1000	nicoradine	7	1	1
177	Rathnapura	1	1000	Gripe Water	7	2	1	1	1	17		5	3	1	1	1	29		7	2	0	1	1	1000	Glicazide	7	2	0	1	1	36		7	2	0	1	1	54		7	2	1	1	1
178	Rathnapura	1	17	PCM	4	2		1	1	58	Piriton	4	2	n	1	1	3000	Asamodha	99	2	n	1	1	36	Captoprit	2	1	0	0	0	30	Tolbutamide	2	1	0	0	0	32	Glibenelmide	2	1	0	0	0	1000	Losarton	2	1	0
179	Rathnapura	1	58		5	1	0	1	1	1		7	1	0	1	1	17		5	1	0	1	1	50		5	1	0	1	1	54		5	1	0	1	1	1000	Caugh Syrup	7	2	0	1	1	1000	Diclofenac	7	2	0
180	Rathnapura	1	55		7	1	0	1	1	54		5	1	0	1	1	1		5	1	0	1	1	17		5	1	0	1	1	9		5	1	0	1	1	56		5	1	0	1	1	26		5	1	0
181	Rathnapura	1	17	Panadol	1	3	0	1	0	1000	Dettol	1	3	1	1	0	3000	Siddalepa	1	3	1	1	0	3000	Samahan	1	2	0	1	0	3000	Asamodha	1	2	1	0	0	22	Folic Acide	7	2	0	1	0	73	Mulri Vitamin	7	2	0
182	Rathnapura	1	17	PCM	2	3	0	1	1	3000	Siddalepa	7	3	0	1	1	3000	Asamodha	7	2	1	1	1	3000	Aurwedic Oil	99	2	0	0	1
183	Rathnapura	1	1		2	2	0	1	1	12		2	2	0	1	1	49		2	2	0	1	1	1000	Al Hy	2	2	0	1	1	17		2	2	0	1	1	51		2	2	0	1	1	28		2	2	0
184	Rathnapura	1	28		2	2	0	0	1	17		2	2	0	0	1	1000		2	2	0	0	1
185	Rathnapura	1	12		2	2	0	1	1	57		2	2	0	1	1	27		2	2	0	1	1	17		2	2	0	1	1
186	Rathnapura	1	1000	topiramate	2	1	1	1	1	68		2	1	1	1	1	1000		2	1	1	1	1	0							0							0							0
187	Rathnapura	1	54		4	2	0	1	1	1000	Etofyline	4	2	1	1	1	28		4	2	0	1	1	56		4	2	0	1	1
188	Rathnapura	1	1000	Cepalexine	2	1	1	1	1	28		2	1	1	1	1	1000	Syrup White	2	1	0	1	1	1000	Syrup	2	1	0	1	1
189	Rathnapura	1	17	syrup	2	2	0	1	1	17		2	2	0	1	1	58	syrup	2	2	0	1	1	58		2	2	0	1	1	56		2	2	0	1	1	1000	idex	2	3	1	1	1	0
190	Rathnapura	1	29		7	1	1	1	1	32		7	1	1	1	1	1000	hct	7	1	1	1	1	1000	celecoxib	7	1	1	1	1	17		99	1	1	1	1	3000	siddhalepa	7	3	1	1	1	3000	mee oil	99	3	0
191	Rathnapura	1	46		4	1	1	1	1	42		4	1	1	1	1	40		4	1	1	1	1	0							0							0							0
192	Rathnapura	1	17		99	3	1	1	1	58		2	2	1	1	1	29		2	1	1	1	1	41		2	1	1	1	1	62		2	1	1	1	1	0							0
193	Rathnapura	1	17		2	2	0	0	1	1000	betamethosone cream	2	1	1	1	1	1000	soframicine cream	2	1	1	1	1	54		2	1	1	1	0	1		2	1	1	1	0	3000	guli	99	3	0	0	1	0
194	Rathnapura	1	17		99	3	1	1	1	1000	idex	99	3	1	1	1	1000	lansoprazole	2	1	1	1	1	1000	cinnarazine	2	1	1	1	1	1000	maloxicam	2	1	1	1	1	1000	bathhistine	2	1	1	1	1	1000	digxin	2	1	1
195	Rathnapura	1	17		99	3	0	1	0	1000	Celecoxib	7	1	1	1	1	1000	Vitamin E	7	1	1	1	1	1000	Losarton	2	1	0	1	0	41		2	1	1	1	1	3000	Siddalepa	99	3	1	1	1	3000	Iodex	99	3	1
196	Rathnapura	1	17		5	2	0	1	0	58		5	2	0	1	0	6		5	2	0	1	0
197	Rathnapura	1	6		5	2	0	1	0	17		5	2	0	1	0	51		5	2	0	1	0	58		5	2	0	1	0	28		5	2	0	1	0	1000	Diclofenac	5	2	0	1	0
198	Rathnapura	1	17		99	3	1	1	1	1000	Losarton	7	1	0	1	1	38		7	1	0	1	1	3000	Siddalepa	99	3	1	1	1
199	Rathnapura	1	29		7	1	0	1	0	17		99	3	1	1	1	3000	Samahan	99	3	1	1	1	3000	Siddalepa	99	3	1	1	1	1000	Diclofenac	7	2	1	1	1
200	Rathnapura	1	1		5	1	0	1	0	1000	Citrizene	5	1	0	1	0	51		5	1	0	1	0	1000	Omeprazole	5	1	0	1	1	1000	Deriphylini	5	1	1	1	0	1000	Turbutaline	5	1	1	1	1	58		5	1	0
201	Rathnapura	1	1000	Chloramphenicol	2	2	1	1	1	1000	Hydrocotisone	2	2	1	1	1	1000	Saline	2	3	0	1	1	1000	Betardine	2	3	0	1	1	1000	Hydregon Feroxide	2	3	0	1	1	54	Salbutamol	2	1	0	1	1	48	Digine	2	3	0
202	Rathnapura	1	1000	Diclofenac	7	2	1	1	1	2000	External Cream	2	1	0	1	0	1000	Panadine	5	1	0	1	1	1000	Bisoprolol	5	1	1	1	1	1000	Naproxen	5	1	1	1	1
203	Rathnapura	1	56		5	2	0	0	0	54	Tablet	5	2	0	0	0	17		5	2	0	0	0	58		5	2	0	0	0	1000	Deriphylin Tablet	5	2	0	0	0	2000	Pink Tablet	5	2	0	0	0	54	Syrup	5	2	0
204	Rathnapura	0
205	Rathnapura	1	1000	Siddalepa	99	1	1	1	1	3000	Balm for Pain	99	3	0	1	0	3000	Maha Narayana Thailaya	6	3	1	1	1	17	PCM	99	3	1	1	1	1000	Asamodha	99	3	1	1	1	1000	Methyl Salicilate	99	3	0	1	1
206	Rathnapura	1	1000	Terbutaline	5	2	1	1	0	11	Cefalexine	5	2	0	1	1	17	Syrup	7	3	1	1	1	1000	For Cough	5	2	1	1	1	1000	Clarithromicine	5	2	1	1	0	3000	Aurwedhic Oil	6	2	0	1	1	25		5	1	0
207	Rathnapura	1	58		5	2	1	1	1	1		5	2	1	1	1	17		5	3	1	1	1	28		5	2	0	1	0	58		5	2	0	1	0	0							0
208	Rathnapura	1	3000	sidhalepa	99	2	1	1	1	3000	srwalwpa	99	2	1	1	1	17		5	2	0	1	1	58		5	2	0	1	1	1		5	2	0	1	1	2000		5	2	1	1	1	0
209	Rathnapura	1	3000		99	1	1	1	1	14		2	2	0	1	0	1		2	2	0	1	0	74		2	2	0	1	0	12		2	2	0	1	0	58		2	2	0	1	0	22		2	2	0
210	Rathnapura	1	3		5	1	1	1	1	17		5	1	1	1	1	58		5	1	1	1	1	1		5	1	0	1	0	26		5	1	0	1	0	0							0
211	Rathnapura	1	1		2	1	0	1	0	17		2	1	0	1	0	54		2	1	0	1	0	2000		2	1	0	1	0	0							0							0
212	Rathnapura	1	2000	idex	99	1	1	1	1	3000	siddhalepa	99	1	1	1	1	0							0							0							0							0
217	Monaragala	1	1		2	1	0	1	0	17		2	1	0	1	0	28		2	1	0	1	0
218	Monaragala	1	17		7	2	1	1	1	29		4	1	0	1	1
219	Monaragala	1	1		2	2	0	1	0	17		2	2	0	1	0	28		2	2	0	1	0	34		5	1	1	1	0	40		5	1	1	1	0	46		5	1	0	1	0	44		5	1	0
220	Monaragala	1	49		2	1	1	1	1	1000	Iron & B Complex	2	1	1	1	1	1000	Phyrantin	2	1	0	1	1	1000	Gentamycine	2	1	0	1	1	1000	Syrup(Orange)	2	1	0	1	1	17		2	2	1	1	1	57		2	2	1
221	Monaragala	1	54		2	2	0	1	0	1		2	2	0	1	0	28		2	2	0	1	0	17		2	2	0	1	0
222	Monaragala	1	1		2	2	0	1	0	54		2	2	0	1	0	17		2	2	0	1	0	28		2	2	0	1	0
223	Monaragala	1	17		99	1	1	1	1	3000	Kleshma Oil	8	1	1	1	1
224	Monaragala	1	1		2	1	0	1	0	70		2	1	0	1	0	1000	Omeprazole	2	1	0	1	0	1000	Diclofenac	2	1	0	1	0	60		2	1	0	1	0	1000	Menthol	7	1	1	1	1	3000	Siddalepa	7	1	1
225	Monaragala	1	28		2	2	0	1	0	17		2	2	0	1	0	54		2	2	0	1	0
226	Monaragala	1	61		5	1	0	1	1	67		5	1	0	1	1	1000	Olenzapine	5	1	1	1	1	1000	Montelucasr	2	n	1	1	1	1000	Salmeterd	2	n	1	1	1	17		2	n	1	1	1	14		2	n	1
229	Monaragala	1	22	Folic Acid	7	1	0	1	1	25	FeSo4	7	1	0	1	1	46		5	1	0	1	1	54		5	1	0	1	1	41		5	1	0	1	1	44		5	1	0	1	1	34		5	1	0
230	Monaragala	1	1000	Oxymentazolin	7	2	1	1	1	17		99	3	1	1	1	42		7	1	1	1	1	41		2	1	0	0	0	1000	Omeprazole	2	1	0	0	0	29		2	1	0	0	0	32		2	1	0
231	Monaragala	1	58	Piriton	5	2	1	1	1	54	Salbutamol	5	2	0	1	1	17	PCM	5	2	0	1	1	1000	Oralistat	5	1	0	1	1	57		2	1	0	1	1	58	Piriton	2	1	0	1	1	54	Salbutamol	2	1	0
232	Monaragala	1	17		5	1	1	1	1	1		5	1	0	1	1	58		5	1	0	1	1	54		5	1	0	1	1
233	Monaragala	1	42		7	1	1	1	1	17		5	1	0	1	1	58		5	1	0	1	1	56		5	1	0	1	1	9		5	1	0	1	1
234	Monaragala	1	54	Salbutamol	5	1	0	1	1	55		5	1	0	1	1	17	Panadol	99	3	1	1	1
235	Monaragala	1	17		99	3	1	1	1	3000	Siddalepa	99	3	1	1	1	3000	Aurwedhic Oil	6	3	0	0	1
236	Monaragala	1	17		7	3	1	1	1	1000	Gention Violet Lotion	7	3	1	1	1	1000	H2O2	7	3	1	1	1	1000	Provitone Iodine Lotion	7	3	1	1	1	54		5	3	1	1	1	58		5	3	1	1	1	2000		5	1	1
237	Monaragala	1	1000	Losarton K+	5	1	1	1	1	40		5	1	1	1	1	38		5	1	1	1	1	46		5	1	1	1	1	58		5	1	1	1	1	2000		5	2	1	1	1	2000		5	2	1
238	Monaragala	1	17		99	3	1	1	1	54		5	2	1	1	1	56		5	2	1	1	1	56		5	2	1	1	1	1000	Azythromicine	5	2	1	1	1	1000	Cetrizene	5	2	1	1	1	1000	Vintagino	99	3	1
239	Monaragala	1	1000	Omeprazole	2	3	1	1	1	54		2	3	1	1	1	58		2	3	0	0	1	50		2	1	1	1	1	17		2	1	1	1	1	1000	Pioglitazone	2	1	1	1	1	28		2	1	1
240	Monaragala	1	17		5	3	1	1	1	12		5	1	1	0	1	1		5	1	1	0	1	58		5	1	1	0	1	51		5	1	1	1	1	64		5	1	1	1	1	3000	Siddalepa	99	1	1
241	Monaragala	1	1000	Rusovastatin	7	1	0	1	1	17		99	3	0	1	0	3000	Arishta	6	1	0	1	0	3000	Guli	6	1	0	1	0	3000	Kalka	6	1	0	1	0	41	Asprin	7	1	0	1	1	1000	Calzana	7	1	1
242	Monaragala	1	1000	Polybion	5	1	0	1	0	1000	Brozedex	5	1	0	1	0	58		5	1	0	1	0	54		5	1	0	1	0	1000	Deryphylin	5	1	0	1	0	57		5	1	0	1	0	11		5	1	0
243	Monaragala	1	1000	Veclomin	7	2	0	1	1	1		5	2	0	1	1	1000	Miconazole cream	5	2	0	1	1	28	Syrup	7	1	1	1	1	17		99	3	0	1	1	3000	Siddalepa	99	3	1	1	1	3000	Iodex	99	3	1
244	Monaragala	1	1000	Methyl Salicilate	7	2	0	0	1	1000	Betadine	7	3	0	0	1
245	Monaragala	1	17		99	3		1	1	3000	Siddalepa	99	3	1	1	1	66		7	1	0	1	0	74		5	1	0	1	0	37		5	1	0	1	0	2000		5	1	0	1	0	50		5	1	0
246	Monaragala	1	3000	Siddalepa	99	3	1	1	1	3000	Iodex	99	3	1	1	1	3000	Asamodha	99	3	1	1	1	28		2	1	0	1	1	29		2	1	0	1	1	17		5	1	0	1	1	1		5	1	0
247	Monaragala	1	3000	Siddalepa	99	3	1	1	1	17		7	3	0	1	1
248	Monaragala	1	73	Multivitamin	7	3	1	1	1	1000	Celicoxib	7	3	1	1	1	1000	Citrizene	7	3	1	1	1	49	Fomoticline	7	3	1	1	1	1000	Diclofenac	7	3	1	1	1	28		2	1	0	1	0	29		2	1	0
249	Monaragala	1	14		5	2	0	1	1	1000	Diclofenac	5	2	0	1	1	58	Piritone	5	2	0	1	1	17		5	2	0	1	1	2000		5	2	0	1	1	41		2	1	0	1	0	7		2	1	0
250	Monaragala	1	1		2	2	0	1	1	17		2	3	0	1	1	58		2	3	0	1	1	1000	Beclate	7	1	1	1	1
251	Monaragala	1	1000	Omeprazole	7	1	1	1	1	37		7	1	0	1	1	56		7	1	0	1	1	1000	Pyroflex	7	1	1	1	1	46		7	1	1	1	1	58		5	2	0	1	1	17		5	2	0
252	Monaragala	1	17	Syrup	7	3	0	1	1	17	Tablet	2	3	0	1	1	58	Piriton	2	3	0	1	1	1000	Losarton	2	1	0	1	1	1000	Ecosprin	2	1	0	1	1	38		2	1	0	1	1	46		2	1	0
253	Monaragala	1	37		2	1	0	1	1	1000	Losarton	2	1	0	1	1	1000	Alfacalud	2	1	0	1	1	46		2	1	0	1	1	22		2	1	0	1	1	23		2	1	0	1	1	3000		7	1	1
254	Monaragala	1	100	Enapril	7	1	1	1	1	17		7	1	0	1	1	28		7	1	0	1	1	3000	Aurwedhic Oil	4	1	1	1	1	3000	Aba Oil	4	1	1	1	1	3000	Kohomba Oil	4	1	1	1	1	3000	Sarshashaadee Oil	4	1	1
255	Monaragala	0
256	Monaragala	1	17		99	2	1	1	1
257	Monaragala	1	6		5	2	0	1	1	56		5	2	0	1	1	3000	Siddalepa	99	2	1	1	1	1000	Omeprazole	5	2	0	1	1	1000	Diclofenac	5	2	1	1	1	1000	Caugh Syrup	5	2	0	1	1	1000	Syrup Orange	5	2	0
258	Monaragala	1	1000	Cefuroxine	5	2	1	1	1	1		5	2	1	1	1	17		99	2	1	1	1	3000	Siddalepa	99	1	1	1	1
259	Monaragala	1	3000	Siddalepa	99	2	1	1	1	1000	Amlodipine	7	1	1	1	1	46		7	1	1	1	1	1000	Levothyroxine	7	1	1	1	1
260	Monaragala	1	1000	Bronchodiater	5	1	1	1	1	17		7	2	1	1	1
260.5	Monaragala	1	17		5	1	0	1	1	1		5	1	0	1	1	58		5	1	0	1	1	56		5	1	0	1	1
261	Monaragala	1	17	PCM	99	3	0	1	1
262	Monaragala	1	17	Panadol	99	3	1	1	1	3000	Batu Oil	99	2	1	1	1	3000	Kolaselshma Thailaya	99	2	1	1	1	3000	Siddalepa	99	3	1	1	1	3000	Samahan	99	3	1	1	1	1000	Cof-kio expeotorant	5	1	1	1	1	55	Theophylline	5	1	0
263	Monaragala	1	17		99	3	1	1	1	3000	Siddalepa	99	3	1	1	1	3000	Neelyadi Oil	99	3	1	1	1
264	Monaragala	1	1000	Valporate	7	1	1	1	1	71		7	1	0	1	1	58		5	1	0	1	1	17		5	1	0	1	1	50		5	1	0	1	1		Co-trimazole	n	n	n	n	n
265	Monaragala	1	17	PCM	1	2	0	1	1	1		5	1	0	1	1	11		5	1	0	1	1	58		5	1	0	1	1
267	Monaragala	1	41		5	2	1	1	1	28		5	2	1	1	1	46		5	2	1	1	1	17		99	1	1	1	1	3000	Siddalepa	99	1	1	1	1	1000	Tamsulosin	7	1	1	1	1	1000	Telmisarton	7	1	1
268	Monaragala	0
269	Monaragala	1	3000	Pinda Oil	6	1	1	1	1	3000	Sharshashadee Oil	6	1	1	1	1	3000	Thala Oil	6	2	1	1	1
270	Monaragala	1	1000	Salmetarol	7	1	1	1	1	1000	Beclometasone	7	1	1	1	1	1000	Tamsulosin	5	2	1	1	1	54		2	2	1	1	1	1000	Hydrocatisone cream	2	1	1	1	1	1000	Corticosteroid cream	2	1	1	1	1	17		2	2	1
271	Monaragala	1	1000	Cetrizene	2	1	1	1	1	28		2	1	0	1	1	54		2	1	0	1	1	3000	Vendol Balm	7	1	1	1	1	3000	Maha Narayana Thailaya	7	1	1	1	1
272	Monaragala	1	2000		2	2	0	1	1	2000		2	2	0	1	1	2000		2	2	0	1	1
273	Monaragala	1	17		99	2	1	1	1	51		5	2	1	1	1	58		5	2	1	1	1	3000	Siddalepa	99	3	1	1	1	3000	Edaru Oil	99	3	0	0	0
274	Monaragala	1	55		5	2	0	1	1	1000	Levofloxacin	5	2	0	1	1	17		2	3	0	1	0	1000	Diclofenac Na	5	2	0	1	0	54		5	2	0	1	1	58		2	2	0	1	1	11		2	2	0
275	Monaragala	1	58		5	3	1	1	0	58	Sy. Chlorapen	5	3	1	1	0	1000	Omeprazole	5	2	1	1	1	8		5	3	1	1	0	17		99	3	0	1	1	54		5	3	0	0	0	41		5	1	1
276	Monaragala	1	29		2	1	1	1	1	33		2	1	1	1	1	36		2	1	1	1	1	1000	Methyl Salicilate	99	3	1	1	1	3000	Siddalepa	99	3	1	1	1
277	Monaragala	1	37			1	1	1	1	41	n	n	1	1	1	1	17		3	1	1	1	1	3000	Siddalepa	99	3	1	1	1
278	Monaragala	1	17		2	3	1	1	1	1000	Diclofenac Na	2	2	1	1	1	1000	Omeprazole	2	2	1	1	1	3000	Samahan	99	3	1	1	1	3000	Siddalepa	99	3	1	1	1	3000	Kashaya	6	3	0	0	0
279	Monaragala	1	56		2	2	0	1	1	38		2	1	0	1	1	1000	Diltiazom	7	1	1	1	1	40		2	1	0	1	1	46		2	1	0	1	1	55		2	1	0	1	1	1000	Timolol	7	1	1
280	Monaragala	1	2000	Yellow Tablet	2	2	0	1	1	17		2	2	0	1	1	1000	Chloramphenicol	2	2	1	1	1	8		2	2	1	1	1	56		2	2	1	1	1
281	Monaragala	1	58		5	2	0	1	1	1000	Meloxicam	5	2	1	1	1	57	Dexamethasone	5	2	0	1	1
282	Monaragala	1	1000	Losarton	7	1	1	1	1	3000	Siddalepa	99	3	1	1	1	3000	Samahan	99	3	1	1	1
283	Monaragala	1	2000	Caugh Syrup	5	2	0	1	1	19		5	2	0	1	1	14		2	2	0	1	1	2000	White Tablet	2	2	0	1	1
284	Monaragala	1	1000	Losarton	2	1	0	1	1	41		2	1	0	1	1	17	Syrup	7	3	1	1	1	14		2	2	1	1	1	2000	Yellow Tablet	5	2	0	1	1
285	Monaragala	1	17		5	1	0	1	0	54		5	1	0	1	0	57		5	1	0	1	0	49		5	1	0	1	0	51		5	1	0	1	0	54		2	2	0	1	0	58		2	2	0
286	Monaragala	1	17		99	3	1	1	1	3000	Siddalepa	99	3	1	1	1	3000	Asaomdha	99	3	1	1	1
287	Monaragala	1	3000	Siddalepa	99	3	1	1	1	3000	Sahanalepa	99	3	1	1	1
288	Monaragala	1	17		99	3	1	1	1	3000	Samahan	99	3	1	1	1	3000	Siddalepa	99	3	1	1	1	22		5	1	0	1	0
289	Monaragala	1	27		7	1	1	1	1	1000	Calci D	7	1	1	1	1	24		7	1	1	1	1	17		99	3	1	1	1	3000	Rath Hadun	99	1	1	1	1	3000	Siddalepa	99	3	1	1	1	3000	Iodex	99	3	1
290	Monaragala	1	1000	Omeprazole	7	3	1	1	1	1000	Albendazole	7	3	1	1	1	20		7	3	1	1	1
291	Monaragala	1	1000	Diphonylhydramine	7	2	1	1	1	54		2	2	1	1	1	19		2	2	1	1	1	50		2	2	1	1	1	58		2	2	1	1	1	1000	Beclomethasone	7	1	1	1	1
292	Monaragala	1	23	Calcium Tab	2	1	0	1	1	25		2	1	0	1	0	26		7	1	0	1	0	1000	Farmpterol	7	1	1	1	1	1000	Losarton	2	1	0	1	1	49		2	1	0	1	1	1000	Metyl Salicilate	7	1	1
293	Monaragala	1	57		2	2	0	1	0	49		2	2	0	1	0	1000		2	2	0	1	0	17		2	2	0	1	0	3000	Siddalepa	99	1	1	1	n
294	Monaragala	1	46		2	1	0	1	1	43		2	1	0	1	1	1000	Beclomethasone	2	1	1	1	1	54		2	1	1	1	1	1000	Cetrizene	5	1	0	1	1	17		5	1	0	1	1	55		5	1	0
295	Monaragala	1	54		2	1	1	1	1	1000	Beclomethasone	2	1	1	1	1	3000	Siddalepa	99	1	1	1	1	1000	Gipe Water	7	3	1	1	1	3000	Batu Oil	6	1	1	1	1
296	Monaragala	1	1000	Gripe Water	7	3	1	1	1
297	Monaragala	1	41		2	1	1	1	0	40		2	1	1	1	0	37		2	1	0	1	1	1000	Diyoxin	2	1	0	1	1	1000	Aminophylline	2	1	0	1	1	1000	Omeprazole	2	1	1	1	1	49		2	1	0
298	Monaragala	1	1000	Enalpril	5	1	0	1	1	1000	Losarton	5	1	0	1	1	38		5	1	0	1	1	46		5	1	0	1	1	1000	Pioglitazone	5	1	0	1	1	30		5	1	0	1	1	29		5	1	0
299	Monaragala	1	17	Sy. PCM	2	2	0	1	0	56		2	2	0	1	0	58		2	2	0	1	0	17		2	2	0	1	0	1		2	2	0	1	0	26		2	2	0	1	0	3000	Asamodha	99	2	1
300	Monaragala	1	17		99	2	1	1	0	54		2	1	0	1	0	25		2	1	0	1	0	26		2	1	0	1	0	22		2	1	0	1	0	49		2	1	0	1	0	3000	Iodex	99	3	1
301	Monaragala	1	17		2	2	0	1	1	1		2	2	0	1	1	58		2	2	0	1	0	3000	Siddalepa	99	3	1	1	1	3000	Batu Oil	6	3	0	1	1
302	Monaragala	1	31		2	1	1	0	1	1000	Carbimazole	2	1	1	1	1	29		7	1	1	0	0	17		99	2	1	0	1	3000	Aurwedhic Oil For Chest Pain	6	3	0	0	0	3000	Aurwedhic Oil For Joints Pain	6	3	0	0	0
303	Monaragala	1	1000	Clarithromicine	5	1	1	1	1	17		5	1	1	1	1	19		5	1	1	1	1	1000	Zinnate	7	1	1	1	1	1000	Salbutamol Syrup	7	1	1	1	1	41		7	1	1	1	1	40		7	1	1
304	Monaragala	1	1000	Citrizene	5	1	1	1	1	58		5	1	0	1	0	53		5	1	0	1	0	1000	Enderm GM	5	1	1	1	1	1000	Lactocalmine	7	1	1	1	1	38		7	1	1	1	1	29		7	1	1
305	Monaragala	1	1000	Oxymetazoline	7	2	1	1	1	1000	Chloromphenical eye	7	2	1	1	1	28		4	2	0	1	0	17		4	2	0	1	0	1000	Celecoxib	7	2	1	1	1	26		5	2	0	1	0	17		5	2	0
306	Monaragala	1	17		5	1	0	1	0	58		5	1	0	1	0	57		5	1	0	1	0	1000	Citrizene	5	1	0	1	0	26		5	1	0	1	0	3000	Sarshashadee Thailya	99	3	1	1	1	3000	Iodex	99	3	1
307	Monaragala	1	29		7	1	0	1	0	1000	Gliclazide	7	1	1	1	1	48		7	3	0	1	0	26		7	3	0	1	0	24		7	1	1	1	1	1000	Menthol Balm	1	3	1	1	1	1000	Bengay	7	3	1
308	Monaragala	1	17		2	1	0	1	0	26		2	1	0	1	0	1		2	1	0	1	0	58		2	1	0	1	0	3000	Siddalepa	99	3	1	1	1
309	Monaragala	1	3000	Neelyadi Thailaya	6	2	0	1	1	17	PCM	99	3	1	1	1	3000	Kadum Bidum Oil	6	2	0	1	1	3000	Kapuru Oil	6	2	0	1	1	3000	Doba Oil	6	2	0	1	1	1000	Cetrizene	5	1	0	1	1	58	Piriton	5	1	0
310	Monaragala	1	17		99	3	1	1	1	3000	Asamodha	99	2	1	1	1	3000	Siddalepa	99	2	1	1	1	3000	Samahan	99	2	1	1	1	3000	Batu Oil	99	2	0	1	1	1000	Diclofenac	5	1	0	1	1	1000	Omeprazole	5	1	0
311	Monaragala	1	17	Panadol	99	2	0	1	1	3000	Siddalepa	99	2	1	1	1	3000	Asamodha	99	2	1	1	1	1000	Diclofenac Gel	7	2	1	1	1	18	Mefinamic Acid	7	2	0	1	1
312	Monaragala	1	1000	Losarton	2	1	0	1	1	42		2	1	0	1	1	41		2	1	0	1	1	46		2	1	0	1	1	1000	Pioglytazone	2	1	0	1	1	30		7	1	0	1	1	29		5	1	0
313	Monaragala	1	3000	Asamodha	99	2	1	1	1	73	Multivitamin Solution	7	1	1	0	1	17	PCM	99	3	1	1	1	3000	Siddalepa	99	2	1	1	1
314	Monaragala	1	3000	Siddalepa	99	2	1	1	1	3000	Iodex	99	2	1	1	1	17	PCM	99	2	1	1	1	30		2	1	0	1	1	34		2	1	0	1	1	41		2	1	0	1	1	29		2	1	0
315	Monaragala	1	1000	Diclofenac Gel	4	1	1	1	1	17		7	2	0	1	1
316	Monaragala	1	1		2	2	0	1	0	1000	Polymycin	2	2	1	1	1	17		2	1	0	1	1	2000	Syrup for fever	2	1	0	1	1
317	Monaragala	1	3000	Balm	99	1	1	1	1	3000	Head Fast	99	1	1	1	1	3000		99	2	1	1	1	1000		5	2	1	1	1
318	Monaragala	1	1000	Augmentine	5	2	1	1	1	3000	Siddalepa	99	2	1	1	1
319	Monaragala	1	71		2	1	0	1	1	69		2	1	0	1	1	41		2	1	0	1	1	49		2	1	0	1	1	1000	Thyroxine	2	1	0	1	1	34		2	1	0	1	1	46		2	1	0
320	Monaragala	1	1000	Calcium	5	1	1	1	1	1000	Povidone Ioine Solutions	2	1	0	1	1	1000	Ferup	5	1	1	1	1	1000	Aequeous Cream	2	1	0	1	1
321	Monaragala	1	42	Nifidine	2	1	0	1	0	41		2	1	0	1	0
322	Monaragala	1	1		2	1	0	1	0	54		2	1	0	1	1	57		2	1	0	1	1	58		2	1	0	1	1	1000	Deriphylline	7	1	1	1	1
323	Monaragala	1	17		99	3	0	1	1	3000	Iodex	99	3	1	1	1
324	Monaragala	1	1000	Omeprazole	5	1	0	1	1	17		5	1	1	1	1	1000		5	1	0	1	1	58		5	1	0	1	1	2000	Orange Tablet	5	1	0	1	1
325	Monaragala	1	3000	Batu Oil	99	3	1	1	1	3000	Kolakleshma Thailaya	99	3	1	1	1	3000	Peenas Oil	99	3	1	1	1	1000	Azythromicine	5	2	0	1	1	1000	Fomotidine	5	2	0	1	1	54		5	2	0	1	1	1000	Diclofenac	5	2	1
326	Monaragala	1	1000	Ketotifen	5	1	1	1	1	1000	Montilukast	5	1	1	1	1
327	Monaragala	1	17	Syrup	2	2	0	1	1	58	Syrup	2	2	0	1	1	3000	Asamodha	99	3	1	1	1
328	Monaragala	1	3000	Asamodha	99	3	1	1	1	3000	Siddalepa	99	3	1	1	1	17		2	1	0	1	0	28		2	1	0	1	0	24		2	1	0	1	0	23		2	1	0	1	0	49		2	1	0
329	Monaragala	1	23		2	1	0	1	1	25		2	1	0	1	1	22		2	1	0	1	1	26		2	1	0	1	1	3000	Siddalepa	99	3	1	1	1
330	Monaragala	1	1000	Disprin	99	1	0	1	1
331	Monaragala	1	3000	Narayana Thailaya	8	3	1	1	1	3000	Sidartha	8	3	1	1	1	3000	Mee Oil	8	3	1	1	1	3000	Sarwa Wishadee	8	3	1	1	1	3000	Kohomba Oil	8	3	1	1	1	3000	Samahan Balm	99	3	1	1	1	3000	Iodex	99	3	0
332	Monaragala	1	2000	Green Syrup	2	2	0	1	1	2000	Pink Syrup	2	2	0	1	1
333	Monaragala	1	3000	Siddalepa	99	2	1	1	1	3000	Oil for joint pains	6	2	0	0	1	1000	Diclofenac Gel	2	2	1	1	1
334	Monaragala	1	1000	Orange Syrup for fever	5	2	0	1	1	1000	Ketotifen Fumarate	5	1	1	1	1	17		5	2	1	1	1
335	Monaragala	1	1000	Losarton	5	1	1	1	1	42		4	1	0	1	1	25		5	1	0	1	1	1000	Sadium Valporate	5	1	1	1	1
336	Monaragala	1	58		5	1	0	1	1	55		5	1	0	1	1	54		5	1	0	1	1	28		5	1	0	1	1	17		2	2	0	1	1	49		2	2	0	1	1
337	Monaragala	1	51		2	1	0	1	0	54	Tab	2	1	0	1	0	54	Cap	2	1	1	1	1	58		2	1	0	1	0	1000	Formoterol	2	1	1	1	1	3000	Iodex	99	1	1	1	1	3000	Siddalepa	99	1	1
338	Monaragala	1	15		2	2	0	1	1	58		2	2	0	1	1	3000	Iodex	99	3	1	1	1	3000	Siddalepa	99	3	1	1	1
339	Monaragala	0
340	Monaragala	1	1000	Betadine	4	2	0	1	1
341	Monaragala	1	1000	Siddalepa	99	3	1	1	1	17	Panadol Syrup	99	3	1	1	1	3000	Asaomdha	99	3	1	1	1	1000	Enalpril	4	1	0	1	1	1000	M Insuline	7	1	1	1	1	42		4	1	0	1	1	41		4	1	0
342	Monaragala	1	17		2	2	1	1	1	17	Sy. PCM	2	2	1	1	1	1000	Sy. Co-Amoxiciline	2	2	1	1	1	1000	Gripe Water	2	2	1	1	1	1000	Omeprazole	2	2	1	1	1	1000	Diclofenac Na	2	2	1	1	1	2000	Topical onti	7	3	1
343	Monaragala	1	17		99	3	1	1	1	3000	Iodex	99	3	1	1	1	3000	Siddalepa	99	3	1	1	1	3000	Samahan	99	3	1	1	1
344	Monaragala	1	54	Salbutamol Syrup	4	1	1	1	1	17	Syrup	4	1	0	1	1	2000	Yellow Syrup	4	1	0	1	1	17		99	3	1	1	1	3000	Siddalepa	99	3	1	1	1	3000	Iodex	99	3	1	1	1	3000	Samahan	99	3	1
345	Monaragala	1	28		2	1	0	1	1	54		2	1	0	1	1	17		2	1	0	1	1	1000	Omeprazole	7	1	1	1	1	73		7	1	1	1	1	70		7	1	0	1	1
346	Monaragala	1	17		2	1	0	1	1	1000	Diclofenac	2	1	0	1	1	1000	Omeprazole	2	1	1	1	1	51		2	1	0	1	1	54		7	1	1	1	1	56		2	1	0	1	1
347	Monaragala	1	3000	Peenas Thailaya	6	2	0	1	1	3000	Siddalepa	99	3	1	1	1
348	Monaragala	1	17		99	3	0	1	1
349	Monaragala	1	3000	Siddalepa	99	3	1	1	1
350	Monaragala	1	1000	Povidone Iodine	5	2	1	1	1	3000	Iodex Balm	99	2	1	1	1
351	Monaragala	1	1000	Soframicine	2	2	1	1	1	3000	Siddalepa	99	2	1	1	1	1000	Diclofenac gel	2	2	1	1	1	17	PCM	2	2	0	1	0	1000	Carvedilol	2	1	0	1	1	40		2	1	0	1	1	44		2	1	0
352	Monaragala	1	1000	Diclofenac	2	1	0	1	0	49		2	1	0	1	0	69		2	1	0	1	0	25		2	1	0	1	0	22		2	1	0	1	0	23		2	1	0	1	0	17		99	2	0
353	Monaragala	1	1000	Omeprazole	2	1	0	1	0	51		2	1	0	1	0	38		2	1	0	1	0	46		2	1	0	1	0	41		2	1	0	1	0	17		2	1	0	1	0	1000	Losarton	2	1	0
354	Monaragala	1	42		2	1	0	1	0	55		2	1	0	1	0	58		7	1	0	1	0	54		2	1	0	1	0	29		7	1	0	1	0	34		7	1	0	1	0	33		2	1	0
355	Monaragala	1	46		2	1	0	1	0	29		2	1	0	1	0	30		2	1	0	1	0	3000	Siddalepa	99	3	1	1	1
356	Monaragala	1	1000	Albendazole	7	1	1	1	1	46		7	1	1	1	1	1000	ISDN	7	1	1	1	1	3000	Siddalepa	99	3	1	1	1	3000	Iodex	99	3	1	1	1
357	Monaragala	1	17		5	2	0	1	1	1000	Deriphyllin	7	2	1	1	1	1000	Augmentine	7	2	1	1	1
358	Monaragala	1	17		2	1	0	1	1
359	Monaragala	1	54		2	1	0	1	1	58		2	1	0	1	1	2000	White MSJ Tds	2	1	0	1	1	1000	Asthalin	2	1	1	1	1	1000	Beclate	2	1	1	1	1
360	Monaragala	1	1000	Nevanac	2	3	0	1	1	1000	Methyl Salicilate	7	3	0	1	1	3000	Siddalepa	99	1	1	1	1	17		99	1	1	1	1
361	Monaragala	1	17		99	3	1	1	1	3000	Siddalepa	99	3	1	1	1
362	Monaragala	1	17		99	3	1	1	1	3000	Iodex	99	3	1	1	1
363	Monaragala	1	3000	Siddalepa	99	3	1	1	1	3000	Iodex	99	3	1	1	1
364	Monaragala	1	1000	Losarton	4	1	0	1	1	29		4	1	0	1	1	41		4	1	0	1	1	46		7	1	1	1	1	58		5	3	1	1	1	17		7	3	1	1	1
365	Monaragala	1	3000	Iodex	99	3	1	1	1	3000	Sarshashadee Oil	99	3	1	1	1	17		99	3	1	1	1
366	Monaragala	1	1000	Omeprazole	2	1	1	1	1	41		2	1	0	1	1	17		2	1	0	1	1	36		2	1	0	1	1	58		2	1	0	1	1	56		2	1	0	1	1
367	Monaragala	1	3000	Siddalepa	99	3	1	1	1	17		2	1	0	1	1	26		2	1	0	1	1	58		2	1	0	1	1	3000	Parakrama Balm	99	3	0	1	1
368	Monaragala	1	1000	Methyl Salicilate	2	1	0	1	1	3000	Asamodha	99	3	1	1	1
369	Monaragala	1	1000	Diclofenac	5	2	1	1	1	1000	Dexamethasone & Framyeetin	5	2	1	1	1	25		5		0	0	1	17		5	n	0	0	1	28		5	n	0	0	1	23		5	n	0	0	1	8		5	n	1
370	Monaragala	1	54		2	1	1	1	1	1000	Soframacine	7	2	1	1	1	1000	Vinatagino	7	2	1	1	1	1000	Diclofenac	7	2	1	1	1	1000	Chlopheniramine ointment	7	2	1	1	1	3000	Siddalepa	7	2	1	1	1
371	Monaragala	1	1		2	1	1	1	1	1000	Ketotifen	2	1	1	1	1	25		4	1	1	1	1	1000		4	1	1	1	1	73		4	1	0	1	1
372	Monaragala	1	17		99	3	1	1	1	3000	Siddalepa	99	3	1	1	1	3000	Aurwedhic Oil	6	3	0	1	1	1000	Aluminum Magnisia	7	2	1	1	1
373	Monaragala	1	1000		2	2	0	1	0	17		2	2	0	1	0	14		2	2	0	1	0	19		2	2	0	1	0	12		2	2	0	1	0	58		7	2	0	1	1	28		7	2	1
374	Monaragala	1	17		2	2	0	1	0	1		2	2	0	1	0	58		2	2	0	1	0	22		2	2	0	1	1	3000	Siddalepa	99	3	1	1	1
375	Monaragala	1	1000	NaCl	7	2	1	1	1	1000	Chlorampenicof	7	2	1	1	1	29		2	1	0	1	1	30		2	1	0	1	1	43		2	1	0	1	1	46		2	1	0	1	1	3000	Siddalepa	99	3	1
376	Monaragala	1	1000	Titropium bromide	7	2	1	1	1	54		5	2	0	1	1	3000	Siddalepa	99	3	1	1	1
377	Monaragala	1	3000	Siddalepa	99	3	1	1	1	17		99	3	1	1	1
378	Monaragala	1	1000	Diclofenac Gel	7	2	1	1	1	1000	Beclomethasene	7	2	1	1	1	1000	Miconazole cream	7	2	1	1	1
379	Monaragala	1	3000	Kolanseles Oil	99	2	0	1	1	17	Panadol	99	3	0	1	1
380	Monaragala	1	1000	Fusidic acid	2	2	1	1	1	1000	Lindane	2	2	1	1	1	17	Panadol Syrup	7	3	1	1	1	1000	Morison	7	3	1	1	1
381	Monaragala	1	1000	Topiramate	2	1	0	1	1	71		2	1	0	1	1	1000	Sadium Valporate	2	1	1	1	1	66		2	1	1	1	1	3000	Kolashleshma Thailaya	99	1	1	1	1	3000	Asamodha	99	1	1	1	1	17	Syrup	2	2	0
382	Monaragala	1	48		4	1	0	1	1
383	Monaragala	1	17		7	1	0	1	1	3000	Siddalepa	99	3	1	1	1	3000	Beheth Oil	6	1	0	1	1
384	Monaragala	1	3000	Siddalepa	99	2	1	1	1	3000	Iodex	99	2	1	1	1	3000	Vatha Vidurangi Thailaya	99	2	1	1	1
385	Monaragala	1	1000	Diclofenac Na	7	2	1	1	1	1000		5	1	1	1	1	49		7	2	1	1	1	54		5	1	1	1	1	55		5	1	1	1	1	1000	Deriphylline	5	1	1	1	1	1000	Bectate DP	7	1	1
386	Monaragala	1	49		2	1	0	1	1	20		2	1	0	1	1	17		2	1	0	1	1	29		2	1	0	1	1	3000	Aurwedhic Oil	99	2	1	1	1
387	Monaragala	1	3000	Siddalepa	99	3	1	1	1	3000	Sidhdhartha Oil	99	3	1	1	1	3000	Iodex	99	3	1	1	1	3000	Handhi Oil	6	3	1	1	1	56		5	2	1	1	1	1000	Olive Oil	5	2	1	1	1	1000	Gamma linolenic acide	5	2	1
388	Monaragala	1	3000	Siddartha Oil	99	3	1	1	1	3000	Koleshleshmada Oil	99	3	1	1	1
389	Monaragala	1	17		4	1	0	1	1	1000	Citrizene	4	1	0	1	1	28		4	1	0	1	1
390	Monaragala	1	3000	Parakrama Thailaya	99	3	1	1	1	3000	Siddalepa	99	3	1	1	1	3000	Iodex	99	3	1	1	1	1		5	1	0	1	1	17		5	1	0	1	1	55		5	1	0	1	1	58		5	1	0
391	Monaragala	1	17		5	1	0	1	1	1000		5	1	0	1	1	28		5	1	0	1	1	28		5	1	0	1	1	70		5	1	0	1	1	1000	Tablet for heart pain	5	1	0	1	1	17		99	2	1
392	Monaragala	1	1		5	1	0	1	1	17		5	1	0	1	1	49		5	1	1	1	1	54		5	1	0	1	1	3000	Iodex	7	3	1	1	1	3000	Wintagino	7	3	1	1	1
393	Monaragala	1	38		2	1	0	1	1	41		2	1	0	1	1	46		2	1	0	1	1	1000	Enalpril	2	1	0	1	1	1000	Dilteazem	2	1	0	1	1	3000	Siddalepa	99	3	1	1	1	17		99	3	1
394	Monaragala	1	36		2	1	0	1	1	71		2	1	1	1	1	34		2	1	0	1	1	36		2	1	0	1	1	1000	Amoldipine	2	1	1	1	1	17		2	1	0	1	1	41		2	1	0
395	Monaragala	1	63		2	1	0	1	1	61		2	1	0	1	1	1000	Sadium Valporate	2	1	1	1	1	1000	Co-trimoxazole	2	1	1	1	1	3000	Kalka	6	1	0	1	1	3000	Aurwedhic Dust	6	1	0	1	1	3000	Aurwedhic Oil	6	1	0
396	Monaragala	1	3000	Siddalepa	99	2	0	1	1	17	PCM	99	2	0	1	1	58		7	2	0	1	1
397	Monaragala	1	3000	Asamodha	99	2	0	1	1	3000	Siddalepa	99	2	0	1	1	1		5	1	0	1	1	17		5	1	0	1	1	28		2	1	0	1	1	58		2	1	0	1	1	57		2	1	0
398	Monaragala	0
399	Monaragala	1	3000	Aurwheda Oil	6	1	0	1	1	3000	Guli	6	1	0	1	1	3000	Kalka	6	1	0	1	1	3000	Churnaya	6	1	0	1	1	1000	Sadium Valporate	4	1	1	1	1	66		4	1	0	1	1	1000	Olanzapine	4	1	0
400	Monaragala	1	3000	Siddalepa	99	3	1	1	1	17		99	3	1	1	1
401	Monaragala	1	41		2	1	0	1	1	46		7	1	1	1	1	34		2	1	0	1	1	40		7	1	1	1	1	1000	Prozin	7	1	1	1	1	1000	Enalpril	1	1	0	1	1	3000	Vendol Balm	99	3	1
402	Monaragala	1	3000	Aurwedha Oil	6	1	0	0	1	3000	Samahan	99	1	1	1	1
403	Monaragala	1	17		7	3	1	1	1	3000	Siddalepa	99	3	1	1	1
404	Monaragala	1	3000	Iodex	n	n	n	n	n
405	Monaragala	1	17		99	3	1	1	1	3000	Siddalepa	99	3	1	1	1	3000	Iodex	99	3	1	1	1	3000	Peenas Thailaya	99	3	0	1	1	3000	Kolashleshadi Thailaya	99	3	0	1	1	1000	Beclomethasone	2	1	1	1	1
406	Monaragala	1	17		99	3	1	1	1	3000	Iodex	99	3	1	1	1	3000	Vital Cream	99	3	1	1	1
407	Monaragala	1	17		99	3	1	1	1	3000	Samahan	99	3	1	1	1	3000	Aurwedhic Oil	6	3	0	1	1	3000	Siddalepa	99	3	1	1	1
408	Monaragala	1	17		99	2	0	1	1	3000	Siddalepa	99	3	1	1	1	3000	Asamodha	99	3	1	1	1	1		2	1	n	n	n	58	n	2	1	n	n	n	54		2	1	n	n	n
409	Monaragala	1	17		5	1	0	1	1	58		5	1	0	1	1	54		5	1	0	1	1	57		5	1	0	1	1	56		5	1	0	1	1	50		5	1	0	1	1	19		5	1	0
410	Monaragala	1	3000	Yogaraja Thailaya	6	1	0	1	1	30	Tolbutamide	5	1	0	1	1	17		99	3	0	1	1
411	Monaragala	1	1000	Tetracyclin	7	1	1	1	1	55		5	2	1	1	1	58		5	2	0	1	1
412	Monaragala	1	17		99	3	0	1	1	3000	Siddalepa	99	3	0	1	1
413	Monaragala	1	1000	Beclomethasone	2	1	1	1	1	3000	Peenas Oil	99	1	1	1	1	3000	Siddartha Oil	99	3	1	1	1	1000	Celecoxib	5	1	1	1	1	1000	Nervo	5	1	0	1	1	1000	Shelcal	5	1	0	1	1	25		4	1	0
414	Monaragala	1	3000	Siddalepa	99	3	1	1	1	3000	Iodex	99	3	1	1	1	17		99	3	1	1	1	3000	Asaomdha	99	3	1	1	1
415	Monaragala	1	44		1	n	0	1	1	41		7	1	1	1	1	46		7	1	1	1	1	46		7	1	1	1	1	3000	Siddalepa	99	3	1	1	1	3000	Iodex	99	3	1	1	1
416	Monaragala	1	17		99	2	1	1	1	3000	Siddhartha Oil	99	2	1	1	1	3000	Narayana Oil	99	2	1	1	1	3000	Kolashleshma Thailaya	99	2	1	1	1	19		5	1	0	1	1	18		5	1	0	1	1	57		5	1	0
417	Monaragala	1	58		5	1	0	1	1	3000	Iodex	99	3	1	1	1
418	Monaragala	1	17		99	1	1	1	1
419	Monaragala	1	36		2	1	0	1	1	1000	Alendronate	7	1	1	1	1	1000	Dihiazen	2	1	0	1	1	38		5	1	0	1	1	1000	Losarton	5	1	1	1	1	23		2	1	0	1	1	17		99	3	1
420	Monaragala	1	58		5	1	0	1	1	55		5	1	0	1	1	17		5	1	0	1	1	1		5	1	0	1	1	3000	Siddalepa	99	3	1	1	1	3000	Iodex	99	3	1	1	1	17		99	3	1
421	Monaragala	1	1000	Meloxicam	5	1	1	1	1	1000	Losarton	5	1	1	1	1	1000	Amlodipine	5	1	1	1	1	17		5	1	1	1	1	38		5	1	1	1	1	41		2	1	0	1	1	46		2	1	0
422	Monaragala	1	3000	Iodex	99	3	1	1	1	17		99	3	1	1	1
423	Monaragala	1	34		2	1	1	1	1	17		99	3	1	1	1
424	Monaragala	1	1000	Enalpril	2	1	0	1	1	1000	Prozosin	2	1	0	1	1	38		2	1	0	1	1	41		2	1	0	1	1	3000	Siddalepa	99	3	1	1	1	3000	Iodex	99	3	1	1	1	3000	Asamodha	99	3	1
425	Monaragala	1	17		99	3	1	1	1	3000	Iodex	99	3	1	1	1
426	Monaragala	1	3000	Siddalepa	99	3	1	1	1	3000	Parakrama Oil	99	3	1	1	1
427	Monaragala	1	38		2	1	0	1	1	36		2	1	0	1	1	42		2	1	0	1	1	3000	Siddalepa	99	3	1	1	1	3000	Iodex	99	3	1	1	1
428	Monaragala	1	1000	Sadium Valporate	2	1	0	1	1	3000	Iodex	99	3	1	1	1	3000	Mee Oil	6	1	0	1	1	17		99	3	1	1	1
429	Monaragala	1	3000	Siddalepa	99	2	1	1	1	3000	Asamodha	99	2	1	1	1	17		99	2	0	1	1	3000	Oil	2	1	0	1	1	1000	Alendroanate	2	1	1	1	1	23		2	1	0	1	1	24		2	1	0
430	Monaragala	1	1000	Betadine	7	2	0	1	1	3000	Siddalepa	99	2	0	1	1	3000	Asamodha	99	2	1	1	1	17		99	3	0	1	1	1000	Diclofenac	7	1	1	1	1
431	Monaragala	1	17		99	3	1	1	1	1000	Diltiazam	2	1	0	1	1	37		2	1	0	1	1	23		2	1	0	1	1	1000	Lomezole	7	1	0	1	1	39		2	1	0	1	1	71		7	1	0
432	Monaragala	1	3000	Siddalepa	99	2	1	1	1	1000	Vitergino	7	2	1	1	1	17		2	1	1	1	1	1000	Asthalin	2	1	1	1	1	70		2	1	1	1	1	46		2	1	1	1	1	38		2	1	1
433	Monaragala	1	3000	Iodex	99	2	1	1	1	3000	Siddalepa	99	2	1	1	1	35		5	1	1	1	1	1000	Dipridamol	5	1	1	1	1	37		5	1	1	1	1	9		5	1	1	1	1	46		5	1	1
434	Monaragala	1	23		2	1	0	0	1	1000	Folic Acid	2	1	0	0	1	26		2	1	0	0	1
435	Colombo	1	1000	Losarton	2	1	0	1	1	40		2	1	0	1	1	1000	Omeprazole	7	1	1	1	1	51		2	1	0	1	1
436	Colombo	1	1000	Griseoful	4	2	1	1	1	58		7	2	1	1	1	3000		6	3	1	1	1	3000	Asamodha	7	3	1	1	1
437	Colombo	1	40		2	1	0	1	1	29		2	1	0	1	1	1000	Losarton	2	1	1	1	1	1000	M Insuline	2	1	1	1	1	41		2	1	0	1	1
438	Colombo	1	1000	Ascoril	5	1	1	1	1	1000	Beclomethasone	5	1	1	1	1	1000	Ketitifen	5	1	1	1	1
439	Colombo	1	3000	Siddalepa	7	1	1	1	1	1000	Amlodipine	2	1	1	1	1	51		2	1	1	1	1
440	Colombo	1	1		5	1	1	1	1	1000	Aceclofenac	5	1	1	1	1
441	Colombo	1	17		99	3	1	1	1	3000	siddhalepa	99	3	1	1	1	3000	samahan	99	3	1	1	1	1000	nifidifine	2	1	0	1	1	54		2	1	0	1	1	1000	nifidifin	7	1	1	1	1	29		7	1	1
442	Colombo	1	17		99	3	1	1	1	3000	sidhalepa	99	3	1	1	1	3000	nirwedan	99	3	1	1	1	1000	kalzan	7	2	1	1	1	1000	aceclofenac	7	2	1	1	1	1000	meloxicam	7	2	1	1	1	1000	becozinc	7	2	1
443	Colombo	1	17		99	3	1	1	1	1000	diclofenac	7	2	1	1	1	38		2	1	0	1	1	42		2	1	0	1	1	45		2	1	0	1	1	46		2	1	0	1	1	1000		2	1	0
444	Colombo	1	58		7	3	1	1	1	17		7	3	1	1	1	1000	betadine	7	3	1	1	1	1000	h2o2	7	3	1	1	1	0							0							0
445	Colombo	1	17		99	3	1	1	1	1000	siddhalepa	7	3	0	1	1	29		7	1	1	1	1	1000	omeprasole	7	1	1	1	1	1000	valporate	7	1	1	1	1	32		7	1	1	1	1	37		7	1	1
446	Colombo	1	3000	wintergeno	99	3	1	1	1	3000	siddhalepa	99	3	1	1	1	17		99	3	1	1	1	65		7	1	1	1	1	38		7	1	1	1	1	28		7	1	1	1	1	29		7	1	1
447	Colombo	1	3000	iodex	99	3	1	1	1	17		7	3	1	1	1	34		1	1	0	1	1	3000	siddhalepa	99	3	1	1	1	0							0							0
448	Colombo	1	17		7	3	1	1	1	54		7	2	1	1	1	55		7	2	1	1	1																						0
449	Colombo	1	3000	kemraja mulaya	6	2	0	1	1	17		7	3	0	1	1	58		7	3	0	1	1	3000	asamodagam	99	2	1	1	1	3000	siddharthaya	99	2	0	1	1	3000	sarwa wishadhiya	99	3	0	1	1	0
450	Colombo	1	3000	wintapan	7	1	1	1	1	55		7	1	0	1	1	46		7	1	0	1	1	45		7	1	0	1	1	40		7	1	0	1	1	1000	beclamethasone	7	1	0	1	1	0
451	Colombo	1	77		5	1	1	1	1	1000	laxativies	7	3	1	1	1	1000	gripe water	7	3	1	1	1	29		5	1	0	1	1	1000	meloxine	5	1	0	1	1	1000	omeprasole	5	1	0	1	1	0
452	Colombo	1	1000	losarton	7	1	0	1	1	1000	omeprasole	7	1	0	1	1	1000	belsid	7	1	0	1	1	41		7	1	1	1	1	1000	flomist	7	1	0	1	1	0							0
453	Colombo	1	1000	ciprpfloxacin	7	2	1	1	1	34		5	1	1	1	1	1000	esonleprasole	5	1	1	1	1	1000	etorocoxie	5	1	1	1	1	1000	ketoprofen	2	1	1	1	1	0							0
454	Colombo	1	17		99	3	1	1	1	3000	siddhalepa	99	3	1	1	1	31		5	1	0	1	0	41		5	1	0	1	0	32		5	1	0	1	0	14		4	2	0	1	0	1000	omeprasole	4	2	0
455	Colombo	1	3000	guli	6	1	1	1	1	3000	churnaya	6	1	1	1	1	3000	paththu	6	1	1	1	1	1000	omiprasole	4	1	1	1	1	24		4	1	1	1	1	68		4	1	1	1	1	0
456	Colombo	1	3000	sidhalepa	99	3	1	1	1	29		2	1	1	1	0	32		2	1	1	1	0	31		2	1	1	1	0	14		4	2	0	1	0	17		4	2	0	1	0	1000	soframycine	4	2	1
457	Colombo	1	1000	diclofenac	7	2	1	1	1	20		5	1	0	1	0	50		5	1	0	1	0	2000		5	1	0	1	0	29		5	1	1	1	1	32		5	1	1	1	1	0
458	Colombo	1	1		4	1	0	1	0	17		4	1	0	1	0	58		4	1	0	1	0	1	syrup	4	1	0	1	1	17	syrup	4	1	0	1	1	58	syrup	4	1	0	1	1	0
459	Colombo	1	1000	hydrocortisone	2	1	1	1	1	1000	soframycin	2	1	1	1	1	29		2	1	1	1	1	30		2	1	1	1	1	1000	carvidilol	2	1	1	1	1	46		2	1	1	1	1	36		2	1	1
460	Colombo	1	1000	cough mixer	7	2	1	1	1	3000	samahan	99	2	1	1	1	17		7	2	1	1	1	1000	detol	99	2	1	1	1	34		7	1	1	1	1	0							0
461	Colombo	1	1000	glucosamine	7	1	1	1	1	73		7	1	1	1	1	34		7	1	1	1	1	1000	ditiasam	7	1	1	1	1	29		7	1	1	1	1	46		7	1	1	1	1	40		7	1	1
462	Colombo	1	17		99	3	1	1	1	3000	idex	99	3	1	1	1	3000	siddhalepa	99	3	1	1	1	1000	diclofenac	7	2	1	1	1	1000		7	2	1	1	1	40		7	1	1	1	1	28		7	1	1
463	Colombo	1	17		7	3	1	1	1	58		7	3	1	1	1	1		7	3	1	1	1	17		7	3	1	1	1	3000	siddhalepa	7	3	1	1	1	1000	vintagino	7	3	1	1	1	1000	betadine	7	3	1
464	Colombo	1	17		99	3	1	1	1
465	Colombo	1	17		5	1	1	1	1	1000		5	1	1	1	1	1000	fluoxetine	5	1	1	1	1	65		2	1	1	1	1	61		2	1	1	1	1	46		5	1	1	1	1	0
466	Colombo	1	17		99	2	1	1	1	1000	vintagino	99	2	1	1	1	0							0							0							0							0
467	Colombo	1	17		99	2	1	1	1	58		7	2	1	1	1	3000	siddhalepa	99	3	1	1	1	2000	salonpass	99	2	1	1	1	0							0							0
468	Colombo	1	48		2	2	0	1	0	17		99	3	1	1	1	3000	sidhalepa	99	3	1	1	1	0							0							0							0
469	Colombo	1	1000	betametho	5	1	1	1	1	14		5	1	1	1	1	58		5	1	1	1	1	1000	citricine	5	1	1	1	1	1000	na val	5	1	1	1	1	0							0
470	Colombo	1	1		2	2	0	1	1	58		2	2	1	1	1	17		2	2	1	1	1	26		2	2	0	1	1	3000	siddhalepa	99	3	1	1	1	3000	samahan	99	3	1	1	1	0
471	Colombo	1	1000	Omeprazole	7	1	0	1	1	28	Vitamin B Complex	7	1	0	1	1	1000	Enalpril	7	1	0	1	1	1000	Piolitazone	7	1	0	1	1	1000	Glimipride	7	1	0	1	1	29	Metformine	7	2	0	1	1	32	Glebeclamide	7	2	0
472	Colombo	1	28	b-Co	7	3	0	1	1	17		7	3	0	1	1	48	Digine	7	3	0	1	1	3000	Vintagino	7	1	0	1	1	1000	DiclofenacNa	7	1	0	1	1
473	Colombo	1	1000	Losarton	7	1	0	1	1	46	Atovastatine	7	1	0	1	1	1000	Insilune	2	1	0	1	1	17		7	3	0	1	1	3000	Iodex	7	3	1	1	1	3000	Siddalepa	99	3	1	1	1
474	Colombo	1	46	Atovastatine	7	1	0	1	1	54	Salbutamol	7	1	0	1	1	48	Digine	7	1	0	1	1	17		7	3	0	1	1	3000	Siddalepa	99	3	1	1	1	3000	Iodex	99	3	1	1	1	17		7	3	1
475	Colombo	1	17		99	3	1	1	1	41		5	1	0	1	1	46		5	1	0	1	1	28		5	1	0	1	1	29		5	1	0	1	1	42		5	1	0	1	1	41		7	1	1
476	Colombo	1	1000	Ketotofen	7	1	0	1	1	1000	Polymycine	7	3	0	1	1	17		99	3	0	1	1
477	Colombo	1	11		7	1	1	1	1	17		2	2	0	1	1	58		2	2	0	1	1	54		2	2	0	1	1	57		2	2	0	1	1
478	Colombo	1	8		7	1	1	1	1	56		7	1	1	1	1	1000	Des loratadine	7	1	1	1	1	1000	Prednisilone	7	1	1	1	1	1000	Diclofenac	7	1	1	1	1	1000	Tamsolusine	7	1	1	1	1	1000	Omeprazole	7	1	1
479	Colombo	1	1000	Co-amoxicilne	7	1	1	1	1	17		2	1	0	1	1	1000	Deriphyline	2	1	0	1	1	28		2	1	0	1	1	58		2	1	0	1	1	54		2	1	0	1	1	1000	Expectorant	7	1	0
480	Colombo	1	1000	Prazosm	7	1	1	1	1	1000	Losarton	7	1	1	1	1
481	Colombo	0
482	Colombo	1	1000	Beclomethasone	7	1	1	1	1	58		7	2	1	1	1
483	Colombo	0
484	Colombo	1	1000	Ketoralac Tromethamme	5	1	1	1	1	1000	Celecoxib	5	1	1	1	1	1000	Omeprazole	5	1	1	1	1	18		5	1	1	1	1
485	Colombo	1	17		5	3	1	1	1	3000	Siddalepa	5	3	1	1	1	100	Betadine	5	3	1	1	1	1000	Fusidine	5	3	1	1	1	32		5	1	1	1	1	1000	Ketotifen	5	1	1	1	1
486	Colombo	1	1000	Ascoril	5	3	1	1	1	19		5	3	1	1	1	17		5	3	1	1	1	1000	Clarithromycine	5	1	1	1	1	1000	Cetrizene	5	1	1	1	1	1000	Cough Syrup	5	1	1	1	1
487	Colombo	1	1000	Buscopan	5	2	1	1	1	1000	Dulcolax	5	2	1	1	1	1000	Calfrofen	5	2	1	1	1	28		5	1	1	1	1	14		5	1	1	1	1	1000	Citrizene	5	1	1	1	1
488	Colombo	1	18		5	3	1	1	1	1000	Celecoxib	5	3	1	1	1	1000	Nabumetone						1000	Pantoprazole Sadium	5	3	1	1	1	58		5	1	1	1	1	17		5	1	1	1	1	1		5	1	1
489	Colombo	1	1000	cefixime	5	2	1	1	1	74	metronidazole	5	2	1	1	1	51		5	2	1	1	1	1000	omeprazole	5	2	1	1	1	1000	cipro	5	2	1	1	1	1000	bifilac	5	2	1	1	1	1000	gliclazide	5	1	1
490	Colombo	1	1000		5	1	1	1	1	1000	fexofenadine	5	1	1	1	1	3000	arishta	6	2	0	1	0	3000	guli	6	2	0	1	0	3000	kalka	6	2	0	1	1	3000	oil	6	2	0	1	1	3000	lepaya	6	2	0
491	Colombo	1	41		2	1	1	1	1	46		2	1	1	1	1	3000	guli	6	1	1	1	0	3000	churna	6	1	1	1	0	3000	kudu	6	1	1	1	0	3000	oil	6	1	1	1	1	0
492	Colombo	1	17		5	2	0	0	0	1		5	2	0	0	0	58		5	2	0	0	0	1000		5	2	1	1	1	42		5	1	1	1	1	1000	cinet	5	1	1	1	1	0
493	Colombo	1	17		7	2	1	1	1	58		2	2	0	1	0	1		2	2	0	1	0	33		5	1	1	1	1	46		5	1	1	1	1	0							0
494	Colombo	1	1000	diproprinate	2	1	1	1	1	1000	ipravent	2	1	1	1	1	1000	ISMN	2	1	1	1	1	44		2	1	1	1	1	46		2	1	1	1	1	1000	losarton	2	1	1	1	1	0
495	Colombo	1	1000	Losarton	7	2	1	1	1	1000	Doxycyline	7	2	1	1	1	1000	Stiemycine	7	2	1	1	1	13		2	2	1	1	1	48		2	1	1	0	1	58		2	3	1	0	1	1		2	2	1
496	Colombo	1	17		2	2	1	1	1	1		2	2	1	0	1	54		2	2	1	1	1	58		2	2	1	1	1	29		2	1	1	1	1	3000	Siddalepa	99	3	1	1	1
497	Colombo	1	3000	Siddalepa	99	3	1	1	1	3000	Iodex	99	3	1	1	1	3000	Aurwedhic Oil	99	3	1	1	1
498	Colombo	1	60		2	1	1	1	1	51		2	1	1	1	1	26		2	1	1	1	1	31		2	1	1	1	1	38		2	1	1	1	1
499	Colombo	1	54	salbutamol	2	1	1	1	1	41		2	1	1	1	1	3000	siddhalepa	99	3	1	1	1	0							0							0							0
500	Colombo	1	28		2	1	1	1	1	1000	diclofenac	2	1	1	1	1	1000	methotrecate	2	1	1	1	1	1000	omeprasole	2	1	1	1	1	58		2	2	0	1	1	13		2	2	0	1	1	3000	oil	6	3	0
501	Colombo	1	17		5	1	1	1	1	58		5	1	1	1	1	3000	asamodagam	99	3	1	1	1	3000	sidha	99	3	1	1	1	3000	iodex	99	3	1	1	1	1000	doclofenac	7	1	1	1	1	1000	omeprosole	5	1	1
502	Colombo	0
503	Colombo	1	17		7	3	1	1	1	3000	iodex	99	3	1	1	1	3000	sidha	99	3	1	1	1	3000	sidhartha	99	3	1	1	1	26	n	7	1	1	1	1	3000	modagam	99	3	1	1	1	0
504	Colombo	1	17		7	3	1	1	1	3000	iodex	99	3	1	1	1	0							0							0							0							0
505	Colombo	1	17		99	3	1	1	1	3000	sidhalepa	99	3	1	1	1	1000		7	3	1	1	1	1000		7	3	1	1	1	0							0							0
506	Colombo	1	1000	losarton	7	1	1	0	1	72		7	1	1	0	1	29		7	1	1	0	1	32		7	1	1	0	1	58		5	2	1	0	1	1		5	2	1	0	1	18		5	2	1
507	Colombo	1	17			3	1	1	1	3000	sddhalepa	n	3	1	1	1	34		2	1	0	1	0	46		2	1	0	1	0	42		2	1	0	1	1	36		2	1	0	1	1	1000	opeprasole	2	1	0
508	Colombo	1	17		5	1	0	1	1	54		5	1	0	1	1	1000	asythro	5	1	1	1	1	11		6	1	1	1	1	57		5	1	0	1	1	1000		5	1	0	1	1	11		5	1	0
509	Colombo	1	28		5	1	0	1	1	29		4	1	0	1	1	32		5	1	0	1	1	2000	eno	7	3	1	1	1	41		7	2	1	1	1	1000	digin	7	2	1	1	1	3000	samahan	7	3	1
510	Colombo	1	29		5		0	1	1	32		5		0	1	1	1000	losartan	5		0	1	1	11		5	n	0	1	0	17	n	n	n	0	1	0	12		5	3	0	1	0	0
511	Colombo	1	2000		4	1	0	1	0	2000		4	1	0	1	0	17		4	1	0	1	0	54		4	1	0	1	1	1		4	3	0	1	1	23		4	3	0	1	1	0
512	Colombo	1	54		6	1	0	1	1	17		7	3	0	1	1	2000	pink tab	6	2	0	1	0	49		6	2	0	1	0	1		6	2	0	1	0	3000	siddhalepa	99	3	1	1	1	3000	samahan	99	3	1
514	Colombo	1	1000	niconadil	2	1	1	1	1	1000	idmn	2	1	1	1	1	35		2	1	1	1	1	1000	enalpril	2	1	1	1	1	41		2	1	1	1	1	17		5	2	1	1	1	28		5	2	1
515	Colombo	1	17		99	3	1	1	1	3000	sidhalepa	99	3	1	1	1	0							0							0							0							0
516	Colombo	1	41		2	1	1	1	1	40		2	1	1	1	1	46		8	1	1	1	1	1000	persantine	2	1	1	1	1	46		2	1	1	1	1	1000	losarton	2	1	1	1	1	1000	diltiasam	2	1	1
517	Colombo	1	17		99	3	1	1	1	3000	siddhalepa	99	3	1	1	1	1000	Lico3	2	1	1	1	1	1000	Na valporate	2	1	1	1	1	61		8	1	1	1	1	63		2	1	1	1	1	1000	augmantine	2	1	1
518	Colombo	0
519	Colombo	1	1000	zaart	7	1	1	1	1	65		4	1	1	1	1	60		4	1	1	1	1	66		4	1	1	1	1	1000	betadine	7	3	1	1	1	17		99	3	1	1	1	3000	idex	99	3	1
520	Colombo	1	28		7	1	0	1	1	32		7	1	0	1	1	42		7	1	0	1	1	0							0							0							0
521	Colombo	1	17		99	2	1	1	1	1000	methyl salicilate	7	2	1	1	1	1000	diclofenac	5	1	1	1	1	1000	omeprasole	5	1	1	1	1	0							0							0
522	Colombo	1	1		5	1	0	1	1	17		5	1	0	1	1	58		5	1	0	1	1	29		7	1	1	1	1	32		7	1	1	1	1	3000	siddhalepa	99	3	1	1	1	0
523	Colombo	1	3000	sidhalepa	99	3	1	1	1	0							0							0							0							0							0
524	Colombo	1	17		5	3	1	1	1	8		5	2	1	1	1	51		5	2	0	1	1	54		5	2	0	1	1	3000	asamodagam	5	3	1	1	1	0							0
525	Colombo	1	41		2	2	0	1	1	17		2	2	0	1	1	54		2	2	0	1	1	58		2	2	0	1	1	0							0							0
526	Colombo	1	1000	deriphllin	5	2	0	1	0	12		2	2	0	1	0	1		5	2	0	1	0	58		5	2	0	1	0	17		2	2	0	1	0	49		2	2	0	1	0	58		5	2	0
527	Colombo	1	3000	siddhalepa	99	3	1	1	1	1000	wintergino	7	3	1	1	1	1000	losarton	2	1	0	1	0	46		2	1	0	1	0	58		2	1	0	1	0	1000	ketotifin	7	1	1	1	1	1000	fexofenadine	7	1	1
528	Colombo	1	17		99	3	1	1	1	3000	sidhalepa	99	3	1	1	1	58		5	1	0	1	0	12		5	1	0	1	0	17		5	1	0	1	0	29		2	1	0	1	1	32		2	1	0
529	Colombo	1	17		5	2	0	1	1	1		5	2	1	1	1	58		5	2	0	1	1	0							0							0							0
530	Colombo	1	17		4	2	1	1	1	1		4	2	1	1	1	1000	omeprasole	4	2	1	1	1	3000	siddhalepa	99	3	1	1	1	1000	piroxigel	7	2	1	1	1	0							0
531	Colombo	1	1000	oliatum cream	7	2	1	1	1	1000	candid cream	7	1	1	1	1	1000	providone iodine topical solution	7	1	1	1	1	1000	befodine cream	7	2	1	1	1	18		7	2	1	1	1	1000	tranexami acid	5	1	1	1	1	1000		5	1	1
532	Colombo	1	1000	wintagino	7	3	1	1	1	3000	sidhalepa	99	3	1	1	1	0							0							0							0							0
533	Colombo	1	26		2	2	0	1	0	58		2	2	0	1	0	1000	ditiyasam	2	1	1	1	1	41		2	1	1	1	1	46		2	1	1	1	1	36		2	1	1	1	1	44		2	1	1
534	Colombo	1	3000	sidhalepa	99	3	1	1	1	17		7	3	0	1	1	3000	vitagino	99	3	1	1	1	0							0							0							0
535	Colombo	1	9		2	2	1	1	0	12		2	2	1	1	0	17		2	2	1	1	0	58		2	1	1	1	0	1000	nicoradil	2	1	1	1	1	44		2	1	0	1	0	29		2	1	0
537	Colombo	1	17		7	2	1	1	1	58		7	2	1	1	1	3000	sidhalepa	99	2	1	1	1	3000	kapuru oil	6	1	1	1	1	54		7	1	1	1	1	32		7	1	1	1	1	0
538	Colombo	1	17		99	3	1	1	1	3000	sidhalepa	99	2	1	1	1	3000	tiger balm	99	2	1	1	1	0							0							0							0
539	Colombo	1	37		7	1	1	1	1	41		7	1	1	1	1	40		7	1	1	1	1	46		7	1	1	1	1	1000	aldactone	7	1	1	1	1	1000	amlodipine	7	1	1	1	1	1000	losarton	7	1	1
540	Colombo	1	1000	betahistine	7	2	1	1	1	1000	cinerazine	7	2	1	1	1	51		2	2	0	1	0	24		7	2	1	0	0	17		99	3	0	1	1	3000	siddhalepa	99	3	1	1	1	3000	idex	99	3	1
541	Colombo	1	17		5	2	0	1	1	1000	omeprasole	5	2	0	1	1	1000	nofloxacine	5	2	0	1	1	1000	augmentine	5	2	0	1	1	58		5	2	0	1	1	1000	losartan	5	1	0	1	1	41		5	1	0
542	Colombo	1	73		5	1	0	1	1	42		5	1	0	1	1	34		5	1	0	1	1	1000	ramipril	5	1	0	1	1	41		5	1	0	1	1	46		99	3	1	1	1	17
543	Colombo	1	1000	digoxin	5	1	1	1	1	40		5	1	1	1	1	1000	mixford	5	1	1	1	1	1000	perscentin	5	1	1	1	1	69		5	1	1	1	1	0							0
544	Colombo	1	17		2	1	0	1	0	1		2	1	0	1	0	54		2	1	0	1	0	58		2	1	1	1	1	17		2	1	1	1	1	1		2	1	1	1	1	41		2	1	1
545	Colombo	1	1000	betadin	7	3	1	1	1	3000	siddhalepa	99	3	1	1	1	58		7	3	1	1	1	29		7	1	0	1	0	17		5	2	0	1	0	2000		5	2	1	1	1	0
546	Colombo	1	17		99	3	1	1	1	3000	sddhalepa	99	3	1	1	1	3000	kapuru oil	99	3	1	1	1	9		2	1	0	1	0	0							0							0
547	Colombo	1	17		99	3	1	1	1	1000	glicocide	7	1	1	1	1	0							0							0							0							0
548	Colombo	1	17		7	3	1	1	1	3000	sddhalepa	99	3	1	1	1	1000	nicorandil	2	1	0	1	0	46		2	1	0	1	0	41		2	1	0	1	0	44		2	1	0	1	0	40		2	1	0
549	Colombo	1	17		99	3	0	1	1	1000	omepeasole	7	3	0	1	1	1000	cyclozone	7	1	0	1	1	0							0							0							0
550	Colombo	1	1000	Omeprazole	7	1	0	1	1	1000	Diclofenac	5	1	1	1	1	1000	Diclofenac	5	1	0	1	1	17		7	3	1	1	1	3000	Asamodha	99	3	1	1	1	3000	Samahan	99	3	1	1	1
551	Colombo	1	1000	Nifedifine	7	1	0	1	1	3000	Narayana Thailaya	99	3	1	1	1	3000	Kolashleshma Thailaya	99	3	1	1	1	3000	Mahamasha Thailaya	99	3	1	1	1
552	Colombo	1	17		99	1	0	1	1	3000	Asamodha	99	3	1	1	1	3000	Samahan	99	3	1	1	1	3000	Siddalepa	99	3	1	1	1	1000	Nifedipine	7	1	0	1	1
553	Colombo	1	51	Domperidone	5	3	0	1	1	17		5	3	0	1	1	31	Thyroxine	5	1	0	1	1	3000	Fodex	99	3	0	1	1
554	Colombo	1	17		99	3	0	1	1	40	Clopivast	7	1	0	1	1	29	Metformine	7	1	0	1	1	32	Dionyl	7	1	0	1	1	1000	Insuline	7	1	0	1	1	1000	Amlodifine	7	1	0	1	1	3000	Siddalepa	99	3	1
555	Colombo	1	17		99	2	0	1	1	1000	vinergino	7	2	1	1	1	3000	idex	99	2	1	1	1	3000	siddhalepa	99	2	1	1	1	0							0							0
556	Colombo	1	1000	loratadine	5	1	0	1	1	57		5	1	0	1	1	17		5	1	0	1	1	26		5	1	0	1	1	1000	theophylline	5	1	1	1	1	1000	clarithromycin	5	1	1	1	1	54		4	1	1
557	Colombo	1	1		5	1	0	1	1	17		5	1	1	1	1	12		5	1	1	1	1	26		5	1	1	1	1	1		2	1	1	1	1	17		2	1	1	1	1	12		2	1	1
558	Colombo	1	1000	diclifenac	5	1	1	1	1	57		5	1	0	1	1	49		5	1	0	1	1	1000	cetrizine	7	2	1	1	1	17		99	2	0	1	1	1000	vics	7	2	1	1	1	3000	idex	7	2	1
559	Colombo	1	1000	losarton	5	1	0	1	1	1000	beclate	5	1	1	1	1	1000	betadine	7	2	1	1	1	1000	vintergino	7	2	1	1	1	3000	siddhalepa	99	n	1	1	1	0							0
560	Colombo	1	17		99	2	0	1	1
561	Colombo	1	1000	Diclofenac Na	5	1	1	1	1	54		5	1	1	1	1	55		5	1	1	1	1	38		5	1	1	1	1	40		5	1	1	1	1	41		5	1	0	1	1
562	Colombo	1	3000	Siddalepa	99	2	1	1	1	3000	Iodex	99	2	1	1	1	41		2	1	0	1	1	46		2	1	0	1	1	36		2	1	0	1	1	40		2	1	0	1	1	34		2	1	0
563	Colombo	1	3000	Vintagino	99	2	1	1	1	3000	Iodex	99	2	1	1	1	1000	Metronidazole	7	2	1	1	1	41		5	1	0	1	1	31		5	1	0	1	1	29		5	1	0	1	1	38		5	1	0
564	Colombo	1	23		7	1	0	1	1	73		7	1	0	1	1	1000	Beclomethasone	2	2	1	1	1	1000	Silvasalfathiazide	2	2	1	1	1	1000	Diclofenac Gel	2	2	1	1	1	32		2	1	0	1	1	29		2	1	0
565	Colombo	1	3000	Siddalepa	99	2	1	1	1
566	Colombo	1	17		99	2	1	1	1	1000	vintagino	99	2	1	1	1	3000	siddhalepa	99	2	1	1	1	0							0							0							0
567	Colombo	1	36		2	1	0	1	1	1000	Chloramphenical	7	2	1	1	1	17		2	3	0	1	1	3000	Siddalepa	99	3	1	1	1
568	Colombo	1	29		4	1	0	1	0	32		4	1	0	1	0	46		4	1	0	1	0	36		4	1	0	1	0
569	Colombo	1	1000	Beclomethasone	5	1	1	1	1	14		5	1	1	1	1	58		5	1	1	1	1	57		5	1	0	1	1	1000	Citrizene	5	1	1	1	1	1000	Sadium Valporate	5	1	1	1	1	22		5	1	0
570	Colombo	1	17		7	1	1	1	1	1000	Desloratadine	5	1	0	1	1	1000	Deriphyline	5	1	1	1	1	46		7	1	1	1	1	1000	Losarton	7	1	1	1	1	25		4	1	0	1	0	23		4	1	0
571	Colombo	1	1000	Deriphyline	5	1	1	1	1	58		5	1	1	1	1	1000	Citrizene	5	1	1	1	1	57		5	1	1	1	1	49		5	1	1	1	1	49		5	2	1	1	1	1000	hepachol	5	2	0
572	Colombo	1	1		7	1	1	1	1	54		2	1	1	1	1	58		2	1	1	1	1	26		2	1	0	1	1	36		7	1	1	1	1
573	Colombo	1	17		5	1	1	1	1	3000	siddhalepa	99	3	1	1	1	3000	idex	99	3	1	1	1	1000	vintagino	99	3	1	1	1	58		5	1	1	1	1	48		5	1	1	1	1	51		5	1	1
574	Colombo	1	12		7	3	1	1	1	1000	nofloxacin	7	3	1	1	1	1000	al hydroxide	7	3	1	1	1	3000	axe oil	99	3	1	1	1	3000	idex	99	3	1	1	1	0							0
575	Colombo	1	1000	actifed	7	1	1	1	1	2000		5	0	1	1	1	2000		5	0	1	1	1	1000	omeprasole	7	1	1	1	1	8		7	1	1	1	1	48		7	1	1	1	1	1		2	1	0
576	Colombo	1	17	syrup	7	3	1	1	1	3000	oil	6	1	0	1	1	3000	oil	6	1	0	1	1	3000	sidhalepa	99	3	1	1	1	17		7	3	1	1	1	0							0
577	Colombo	1	17		7	3	1	1	1	3000	sidhalepa	99	3	1	1	1	3000	narayana oil	6	3	1	1	1	0							0							0							0
578	Colombo	1	46		1	1	1	1	1	29		1	1	1	1	1	3000	guli	6	1	0	1	1	18		1	3	1	1	1	1000	montelukast	1	3	1	1	1	1000	robeprasole	1	3	1	1	1	1000	esomeprozole	1	3	1
579	Colombo	1	1000		7	1	0	1	1	1000	losarton	7	1	0	1	1	17		99	3	0	1	1	3000	idex	99	3	1	1	1	0							0							0
580	Colombo	1	17		99	3	0	1	1	3000	asmodagam	99	3	0	1	1	3000	siddhalepa	99	3	1	1	1	1000	polimycine	7	3	0	1	1	3000	kudu	6	1	0	1	1	3000		6	1	0	1	1	3000	oil	6	1	0
581	Colombo	1	1000	losarton	4	1	0	1	1	0							0							0							0							0							0
582	Colombo	0
583	Colombo	1	25		4	1	0	1	1	1000	omeprasole	7	3	0	1	1	98		2	3	0	1	0	51		7	3	0	1	1	1000	ismn	2	0	1	1	1	44		2	1	0	1	1	1000	ismn	2	1	0
584	Colombo	1	1000	pyrental	7	1	0	1	1	1000	diclofenac	7	1	0	1	1	2000		7	1	0	1	1	2000		7	1	0	1	1	73		7	1	0	1	0	0							0
585	Colombo	1	17		99	3	1	1	1	58		5	1	0	1	0	54		5	1	0	1	0	1000	loratadeen	5	1	1	1	1	1000		5	1	0	1	0	1000	cefurozine	5	1	1	1	1	0
586	Colombo	1	1000	oilatum cream	7	2	1	1	1	1000		7	2	1	1	1	1000		7	3	1	1	1	1000		7	2	1	1	1	1000		7	2	1	1	1	17		7	3	1	1	1	1000		7	1	1
587	Colombo	1	3000	sddhalepa	99	3	1	1	1	17		99	3	1	1	1	1000	beclomethosone	7	1	1	1	1	0							0							0							0
588	Colombo	1	2000		7	1	1	1	1	0							0							0							0							0							0
589	Colombo	1	3000	idex	99	3	1	1	1	3000	siddhalepa	99	3	1	1	1	17		99	3	1	1	1	0							0							0							0
590	Colombo	1	1000	betaden	7	3	1	1	1	3000	siddhalepa	99	3	1	1	1	1000	wintagino	7	3	1	1	1	17		99	3	1	1	1	0							0							0
591	Colombo	1	22		2	1	0	1	1	23		2	1	0	1	1	25		2	1	0	1	1	17		99	3	0	1	1	0							0							0
592	Colombo	1	17		99	3	0	0	1	3000	siddhalepa	99	3	1	1	1	0							0							0							0							0
594	Colombo	1	1000	vit	5	1	0	1	1	28		5	1	0	1	1	23		5	1	0	1	1	25		5	1	0	1	1	27		5	1	0	1	1	73		5	1	0	1	1	17		5	1	1
595	Colombo	1	58		5	1	0	1	1	55		5	1	0	1	1	17		5	1	1	1	1	1		5	1	1	1	1	56		5	1	0	1	1	0							0
596	Colombo	1	17		5	1	0	1	1	58		5	1	0	1	1	55		5	1	0	1	1	1000	diclifenac	7	2	1	1	1	3000	idex	7	2	1	1	1	0							0
597	Colombo	1	58		5	1	0	1	1	17		5	1	0	1	1	1000	panadeen	5	1	0	1	1	57		5	2	0	1	1	54		5	2	0	1	1	0							0
598	Colombo	1	71		7	1	1	1	1	73		7	1	1	1	1	1000	clobazam	7	1	1	1	1	0							0							0							0
599	Colombo	0
600	Colombo	1	1000	nadium nasal	7	1	1	1	1	1000	condacord	7	1	1	1	1	58		5	2	0	1	1	54		5	2	0	1	1	0							0							0
601	Colombo	1	1000	omeprasole	7	2	1	1	1	1000	celecox	7	1	1	1	1	2000		5	1	0	1	1	1000	menthol	5	1	0	1	1	33		5	1	0	1	1	0							0
602	Colombo	1	55		6	1	1	0	1	1000	cetrazine	6	1	1	0	1	1		6	1	1	0	1	29		2	1	0	1	1	32		2	1	0	1	1	28		2	1	0	1	1	0
603	Colombo	1	1000	cough syrup	5	1	1	1	1	17		5	1	1	1	1	57		5	1	1	1	1	1000	betadine	99	3	1	1	1	3000	asamodagam	99	3	1	1	1	0							0
604	Colombo	1	54		5	2	0	1	1	12		5	2	0	1	1	48		5	2	0	1	1	17		5	2	0	1	1	1000	cetrezine	5	2	0	1	1	1		5	2	0	1	1	28		5	2	0
605	Colombo	1	73		5	1	1	1	1	17		5	2	0	1	1	58		5	2	0	1	1	26		5	2	0	1	1	3000	siddhalepa	99	2	1	1	1	0							0
606	Colombo	1	57		5	1	1	1	1	17		5	1	1	1	1	58		5	1	1	1	1	1000	montiget	5	1	1	1	1	1000	cough syrup	5	1	1	1	1	8		5	1	1	1	1	54		5	1	1
607	Colombo	1	17		99	2	1	1	1	3000	siddhalepa	99	2	1	1	1	3000	vendol	99	2	1	1	1	0							0							0							0
608	Colombo	1	3000	idex	99	2	1	1	1	0							0							0							0							0							0
609	Colombo	1	1000	diclofanec	5	1	1	1	1	13		5	1	1	1	1	51		5	1	1	1	1	19		5	1	1	1	1	17		7	3	1	1	1	3000	siddhalepa	99	3	1	1	1	54		5	1	1
610	Colombo	1	17		7	3	1	1	1	58		7	3	0	1	1	41		7	1	1	1	1	38		7	1	0	1	1	22		7	1	0	1	1	69		5	1	1	1	1	46		5	1	1
611	Colombo	1	17		99	3	1	1	1	300	siddhalepa	99	3	1	1	1	0							0							0							0							0
612	Colombo	1	17		7	3	1	1	1	3000	siddhalepa	99	3	1	1	1	20		5	1	1	1	1	19		5	1	1	1	1	53		7	1	1	1	1	22		7	1	1	1	1	50		7	1	1
613	Colombo	1	29		5	1	1	1	1	1000		5	1	1	1	1	55		5	1	1	1	1	28		5	1	1	1	1	17		5	1	1	1	1	3000	siddhalepa	99	3	1	1	1	3000	oil	99	3	1
614	Colombo	1	41		7	1	1	1	1	38		7	1	1	1	1	34		7	1	1	1	1	1000	dipyridamol	7	1	1	1	1	11		7	1	1	1	1	17		7	1	1	1	1	3000	wintageno	7	1	1
615	Colombo	1	3000	Siddalepa	99	2	0	1	1	17		99	2	0	1	1	3000	Iodex	99	2	0	1	1
616	Colombo	1	1		2	1	0	1	1	58		2	1	0	1	1	55		2	1	0	1	1	1000	Beclomethasone	2	1	1	1	1	1000	Doxylometazolined	7	1	1	1	1
617	Colombo	1	17		7	3	0	1	1	30		7	1	0	1	1	1000	Losarton	7	1	0	1	1	1000	Sulfasaline	7	1	1	1	n
618	Colombo	1	1000	Beclomethasone	7	1	1	1	1	1000	Nicorandil	2	1	1	1	1	1000	Cefaraxime	2	1	1	1	1	55		2	1	0	1	1	39		2	1	0	1	1	56		2	1	0	1	1	58		2	1	0
619	Colombo	1	17		2	1	0	1	1	3000	Siddalepa	99	2	1	1	1	3000	Asamodha	99	2	1	1	1	3000	Iodex	99	2	1	1	1	58		2	1	0	1	1	1		7	1	1	1	1	17		7	3	1
620	Colombo	1	30		2	1	0	1	0	28		2	1	0	1	0	3000	Oil for Pain	99	2	0	1	1	1000	Topiramode	7	2	0	0	0	71		7	2	0	0	0	1000	Sadium Valporate	7	2	0	0	0	1000	Clobazam	7	2	0
621	Colombo	1	17		99	1	0	1	1	3000	Walmee	99	1	0	1	1	3000	Siddalepa	99	3	0	1	1	3000	Vicks	99	3	0	1	1
622	Colombo	1	16		7	1	1	1	1	17		7	3	1	1	1
623	Colombo	1	17		99	3	0	1	1	3000	Siddalepa	99	3	0	1	1	3000	Peenas Oil	99	3	0	1	1	3000	Siddartha Oil	99	3	0	1	1
624	Colombo	1	54		7	1	0	1	1	17		99	3	0	1	1
625	Colombo	1	1000	Citalopram	7	1	0	1	1	10		7	1	0	1	1	1000	Alprazolam	7	3	0	1	1	17		7	3	1	1	1	3000	Asamodha	99	3	1	1	1	3000	Kashaya	99	1	0	1	1
626	Colombo	1	1000	Budisonide	7	1	0	1	1	3000	Siddalepa	99	3	0	1	1	17		99	3	0	1	1
627	Colombo	1	31		5	1	1	1	1	1000	Terimac	5	1	1	1	1	1000	Nelalol	5	1	1	1	1	1000	Atermale	5	1	1	1	1	1000	Lestenil	5	1	1	1	1
628	Colombo	1	3000	Iodex	99	3	1	1	1	3000	Siddalepa	99	3	1	1	1	17		99	3	1	1	1
629	Colombo	1	17		99	3	1	1	1	1		2	2	0	1	0	58		2	2	0	1	0	29		7	1	1	1	1	40		2	1	0	1	0	1000	Enalpril	2	1	0	1	0	69		2	1	0
630	Colombo	1	3000	Siddalepa	99	3	1	1	1	17		99	3	1	1	1	2000	Syrup	7	1	0	1	1	19		5	1	0	1	0	2000	Pink Tablet	5	1	0	1	0	37		5	1	1	1	1	36		5	1	1
631	Colombo	1	29		7	1	1	1	1	28		7	1	1	1	1	1000	Glicazide	7	1	1	1	1
632	Colombo	1	73	Syrup	7	1	1	1	1	1000	Enalpril	2	1	0	1	0	41		2	1	0	1	0	2000	Tablet	2	1	0	1	0	1000	Nuflum	2	1	1	1	1	1000	Cartiplus	2	1	1	1	1
633	Colombo	1	29		7	1	1	1	1	34		7	1	1	1	1	41		7	1	1	1	1	44		7	1	1	1	1	36		7	1	1	1	1	71		7	1	1	1	1	30		7	1	1
634	Colombo	1	17		99	3	1	1	1
635	Colombo	1	17		99	3	1	1	1	29		7	1	1	1	1	1000	Losarton	7	1	1	1	1	1000	Omeprazole	7	3	1	1	1	1000	Betamethasone Cream	7	2	1	1	1	1000	Supricort	7	2	1	1	1	1000	Beclomethasone	5	2	1
636	Colombo	1	17		99	3	1	1	1	3000	Siddalepa	99	3	1	1	1
637	Colombo	1	58		n	1	n	n	n	54	n	n	1	n	n	n	1000	Omeprazole		1				1000	Citrizene	n	1	n	n	n	17	n	n	n	n	n	n	3000	Siddalepa	n	n	n	n	n	3000	Iodex	n	n	n
638	Colombo	1	17		99	3	1	1	1	3000	Siddalepa	99	3	1	1	1
639	Colombo	1	17		99	2	0	n	n	3000	Surgical Sprit	99	2	n	n	n	3000	Iodex	99	2				3000	Siddalepa	99	2	n	n	n
640	Colombo	1	42		7	1	1	1	1	34		7	1	0	1	1	36		7		0	1	1	29		7	n	0	1	1	28		7	n	0	1	1	32		7	n	0	1	1
641	Colombo	1	29		7	1	0	1	1	30		7	1	0	1	1	32		7	1	0	1	1	17		99	2	0	1	1	3000	Siddalepa	99	2	1	1	1
642	Colombo	1	17		99	2	0	1	1	1000	Vintegino	99	2	1	1	1	3000	Iodex	99	2	1	1	1	3000	Siddalepa	99	2	1	1	1
643	Colombo	1	17		99	3	1	1	1	1000	Jemson Viloet	99	2	1	1	1
644	Colombo	1	17		99	2	0	1	1	1000	Povidone Iodine	7	2	1	1	1	1000	Ketoconazole	7	2	1	1	1	3000	Siddalepa	99	2	1	1	1	42		7	1	0	1	1	38		7	1	0	1	1
645	Colombo	1	17		5	1	0	1	1	58		5	1	0	1	1	54		5	1	0	1	1	1000	Ketofoines	5	1	0	1	1	1000	Omeprazole	5	1	0	1	1	49		5	1	0	1	1	8		5	1	0
646	Colombo	1	1000	Beclomethasone	7	2	1	1	1	54		7	1	1	1	1	29		7	1	1	1	1	1000	Ketoproten	7	1	1	1	1	1000	Losarton	5	1	1	1	1	40		5	1	1	1	1
647	Colombo	1	34		7	1	1	1	1	1000	Expectorent	5	1	1	1	1	1		5	1	0	1	1	57		5	1	0	1	1	58		5	1	0	1	1	1000	Diclofenac Gel	7	3	1	1	1
648	Colombo	1	1000	Topiramate	5	1	1	1	1	1000	Polybion	5	1	1	1	1	1000	Sadium Valporate	5	1	1	1	1	3000	Iodex	7	1	1	1	1	3000	Siddalepa	7	1	1	1	1
649	Colombo	1	1000	Antagit DS Gel	7	2	1	1	1	1000	Polybion	7	2	1	1	1	1000	Expectorant	7	2	1	1	1	1000	Co-Amoxicilne	7	2	1	1	1	46		4	1	0	1	1	3000	Oil	6	1	0	1	1	3000	Guli	6	1	0
650	Colombo	1	1000	Cinnarazine	5	1	1	1	1	1000	Beclomethasone	4	1	1	1	1	29		7	1	0	1	1	45		2	1	0	1	1	1000	Losarton	2	1	0	1	1	44		2	1	0	1	1	45		2	1	0
651	Ampara	1	3000	Atharaites Oil	99	2	1	1	1	3000	Sahana Thailaya	99	2	1	1	1	1000	Betacarotene	5	1	1	1	1	1000	Fluoxetin	5	1	0	1	1	1000	Grisioflunm	5	1	0	1	1	1000	Stematil	5	1	0	1	1	1000	Amit	5	1	1
652	Ampara	1	1		2	2	0	1	1	55		2	2	0	1	1	17		99	2	0	1	1	58		5	1	0	1	1	3000	Asamodha	99	2	1	1	1
653	Ampara	1	3000	Siddalepa	99	3	0	1	1	17		99	3	0	1	1
654	Ampara	1	3000	Siddalepa	99	3	1	1	1	3000	Kashaya	99	3	0	1	1
655	Ampara	0
656	Ampara	1	17		99	3	0	1	1	3000	Siddalepa	99	3	0	1	1	3000	Parakrama Oil	99	3	0	1	1
657	Ampara	1	3000	Siddalepa	99	3	1	1	1	17		99	3	1	1	1
658	Ampara	1	1000	Lactulose Na	2	1	1	1	1	1000	Fe + Vitamin B Complex	2	1	1	1	1
659	Ampara	1	1000	Cetrizene	5	2	1	1	1	11		5	2	1	1	1	1000	Saline	5	2	1	1	1	54		5	2	1	1	1	17	Syrup	5	2	1	1	1	3000	Siddalepa	99	3	1	1	1
660	Ampara	1	46		2	1	0	1	1	1000	NSR	2	1	0	1	1	1000	Enalpril	2	1	1	1	1	29		2	1	0	1	1	17		99	2	0	1	1	1000	Vintegino	7	2	1	1	1	3000	Siddalepa	99	2	1
661	Ampara	1	28		5	1	0	1	0	1000	Omeprazole	5	2	0	1	0	17		99	2	0	1	0	1000	Diclofenac Na	5	1	0	1	0
662	Ampara	1	1		5	1	0	1	1	17		5	1	0	1	1	54		5	1	0	1	1	1000	Jemson Violet	7	2	1	1	1	3000	Siddalepa	99	2	1	1	1
663	Ampara	1	17		99	3	1	1	1	3000	Siddalepa	99	3	1	1	1	3000	Oil	6	1	0	1	1
664	Ampara	1	17		2	1	0	0	0	58		2	1	0	0	0	54		2	1	0	0	0	1000	Citrizene	5	1	1	1	1	1000	Omeprazole	5	1	1	1	1	19		2	1	0	0	0
665	Ampara	1	17		99	3	1	1	1	3000	Siddalepa	99	3	1	1	1
666	Ampara	1	3000	Siddalepa	99	3	1	1	1	3000	Aurwedhic Oil	6	1	1	1	1
667	Ampara	1	17		2	1	0	1	1	58		2	1	0	1	1	54		2	1	0	1	1	49		2	1	1	1	1	17		2	1	0	1	1	22		2	1	0	1	0	19		2	1	0
668	Ampara	1	3000	Asamodha	7	3	1	1	1	3000	Batu Oil	6	3	1	1	1
669	Ampara	1	3000	Iodex Balm	99	3	1	1	1
670	Ampara	1	43		2	1	1	1	1	34		2	1	1	1	1	38		2	1	1	1	1	41		2	1	1	1	1	36		2	1	1	1	1	17		99	3	1	1	1	3000	Siddalepa	99	3	1
671	Ampara	0
672	Ampara	1	25		4	1	1	1	1	73		4	1	1	1	1	17		4	2	1	1	1	58		5	1	1	1	1	1000	Normal Saline	5	1	1	1	1	2000	Syrup	5	1	0	1	1
673	Ampara	1	41		7	1	1	1	1	1000	Panataprazole	7	1	1	1	1	1000	Metapralol	7	1	1	1	1	1000	Enalpril	7	1	1	1	1	40		7	1	1	1	1	46		7	1	1	1	1	29		7	1	1
674	Ampara	1	17		99	2	0	1	1	3000	Vintegino	99	2	1	1	1	3000	Siddalepa	99	2	1	1	1
675	Ampara	1	1000	Lactocalamine	4	1	1	1	1
676	Ampara	1	17		99	3	1	1	1	3000	Siddalepa	99	3	1	1	1
677	Ampara	1	300	Siddalepa	99	3	1	1	1	3000	Asamodha	99	3	1	1	1	17		7	1	1	1	1	1000	Omeptrazole	7	1	1	1	1	1000	Diclofenac Na	7	1	1	1	1
678	Ampara	1	3000	Asamodha	99	3	1	1	1	17	Syrup	7	3	1	1	1	3000	Siddalepa	99	3	1	1	1	3000	Aurwedic Oil	6	3	0	1	1
679	Ampara	1	17		2	1	0	1	1	54		2	1	0	1	0	58		2	1	0	1	0	19		2	1	0	1	0	3000	Oil for joint pains	6	1	0	1	1
680	Ampara	1	1000	Flunarizine	5	1	1	1	1	1000	Omeprazole	5	1	1	1	1	1000	Celecoxib	5	1	1	1	1	1000	Cinnarizine	5	1	1	1	1	17		5	1	0	1	1
681	Ampara	1	12		2	2	0	1	0	49		2	2	0	1	0	54		2	2	0	1	0	58		2	2	0	1	0	3000	Siddalepa	99	3	0	1	1	3000	Siddartha Balm	99	1	1	1	1
682	Ampara	1	3000	Siddalepa	99	3	1	1	1
683	Ampara	0
684	Ampara	1	55		5	1	0	1	1	17		5	1	0	1	1	1		5	1	1	1	1
685	Ampara	1	17		99	3	0	0	1
686	Ampara	1	17		99	3	0	1	1	55		2	1	0	1	1
687	Ampara	1	17		99	2	0	1	1	3000	Siddalepa	99	2	1	1	1
688	Ampara	1	1000	Beclate	4	1	1	1	1	54		4	1	1	1	1	17		4	1	1	1	1	1		4	1	1	1	1	56		4	1	0	1	1	1000	Diclofenac Na	4	1	0	1	1
689	Ampara	1	54		4	1	0	1	1	17		4	1	0	1	1	58		4	1	0	1	1	46		4	1	0	1	1	40		4	1	0	1	1	1000	ISMN	4	1	0	1	1	34		4	1	0
690	Ampara	1	17		99	3	1	1	1	3000	Siddalepa	99	3	1	1	1	3000	Parakrama Balm	99	3	1	1	1	3000	Aurwedhic Oil	99	3	0	1	1
691	Ampara	1	17		99	3	1	1	1	3000	Siddalepa	99	3	1	1	1
692	Ampara	1	17		99	3	1	1	1	3000	Siddalepa	99	3	1	1	1
693	Ampara	1	1000	Cetrizene	7	1	1	1	1	38		2	1	0	1	0	17		2	1	0	1	0	58		2	1	0	1	0	1000	Beclate	2	1	0	1	1	54		2	1	0	1	0	1000	Losaron	2	1	0
694	Ampara	1	17		99	3	0	1	1	3000	Siddalepa	99	3	1	1	1
695	Ampara	0
696	Ampara	1	68		2	1	0	1	1	17		2	1	0	1	1	71		2	1	0	1	1	22		2	1	0	1	1	1000	Sadium Valporate	2	1	0	1	1
697	Ampara	1	17		99	3	0	1	1	3000	Siddalepa	99	3	0	1	1	3000	Iodex	99	3	0	1	1
698	Ampara	1	54		2	2	0	1	1	55		2	2	0	1	1	11		2	2	0	1	1	58		2	2	0	1	1	49		2	2	0	1	1	17		2	2	0	1	1	56		2	2	0
699	Ampara	1	26		2	1	0	1	0	17		2	1	0	1	0	1		2	1	0	1	0	54		2	1	0	1	0	58		2	1	0	1	0	57		2	1	0	1	0
700	Ampara	1	3000	Iodex	99	3	1	1	1	3000	Viks Balm	99	3	1	1	1	3000	Siddalepa	99	3	1	1	1
701	Ampara	1	1000		2	1	1	1	1	17		2	1	0	1	1	49		2	1	0	1	1	51		2	1	0	1	1
702	Ampara	1	3000	Asamodha	99	3	1	1	1	3000	Siddalepa	99	3	1	1	1	17		99	3	1	1	1
703	Ampara	1	17		99	3	1	1	1	3000	Parakrama Balm	99	3	1	1	1	3000	Siddalepa	99	3	1	1	1	1000	Losarton	2	1	0	1	0	38		2	1	0	1	0	28		2	1	0	1	0	25		2	1	0
704	Ampara	1	17		2	1	0	1	0	58		2	1	0	1	0	1		2	1	0	1	0
705	Ampara	1	1		2	1	0	1	0	17		2	1	0	1	0	49		2	1	0	1	0	58		2	1	0	1	0	57		2	1	0	1	0	54		2	1	0	1	0	1000	Beclomethasone	2	1	1
706	Ampara	1	3000	Walmee Syrup	99	3	1	1	1	3000	Siddalepa	99	3	1	1	1	3000	Asamodha	99	3	1	1	1	17		99	3	1	1	1	49		5	1	1	1	1	54		5	1	0	1	0	2000	Orange Tablet	5	1	0
707	Ampara	1	1000	Lactulose Solution	2	3	1	1	1	1000	GTN	2	3	0	1	1	1000	Cremaffin	2	3	1	1	1	1000	Anasica	2	3	1	1	1	1000	Xyloproct	2	3	1	1	1	1000	Cdnison B	2	3	1	1	1	74		2	3	1
708	Ampara	1	1000	Co-amoxicilne	7	1	1	1	1	1000	Diclofenac	5	1	1	1	1	17		5	1	0	1	0	54		5	1	0	1	0	58		5	1	1	1	0	55		5	1	0	1	0
709	Ampara	1	17		99	3	1	1	1	3000	Siddalepa	99	3	1	1	1	3000	Parakrama Balm	99	3	1	1	1	29		2	1	0	1	0	46		2	1	0	1	0	38		2	1	0	1	0	1000	Losarton	2	1	0
710	Ampara	1	29		2	1	0	1	0	30		2	1	0	1	0	36		2	1	0	1	0	37		2	1	0	1	0
711	Ampara	1	17		99	2	0	1	1
712	Ampara	1	3000	Aurwedic Oil	5	1	0	1	1
713	Ampara	1	17		99	3	1	1	1
714	Ampara	1	17		99	3	1	1	1	3000	Asamodha	99	3	1	1	1	3000	Siddalepa	99	3	1	1	1
715	Ampara	1	3000	Parakrama Balm	99	3	0	1	1
716	Ampara	1	3000	Siddalepa	99	3	1	1	1
717	Ampara	1	29		2	1	1	1	1	1000	Omeprazole	2	1	1	1	1	1000	Insuline IM	2	1	1	1	1	17		99	3	1	1	1	3000	Siddalepa	99	3	1	1	1
718	Ampara	1	17		7	3	1	1	1	3000	Siddalepa	7	3	1	1	1
719	Ampara	1	31		2	1	1	1	1	40		2	1	1	1	1	46		2	1	1	1	1	19		2	1	1	1	1	49		2	1	1	1	1	58		2	1	1	1	1	1000	Yellow Syrup	2	1	1
720	Ampara	1	1000	Diclofenac Na	4	1	0	1	1	1000	Omeprazole	4	1	1	1	1	54		4	1	1	1	1	1000	Beclate	4	1	1	1	1	1000	Tramadol	4	1	1	1	1	51		4	1	0	1	1	1000	Losarton	4	1	0
721	Ampara	1	1000	Montelukoast	7	1	1	1	1	1000	Beclate	7	1	1	1	1	58		4	1	0	1	1	56		4	1	0	1	1
722	Ampara	1	28		4	1	0	1	1	1		4	1	0	1	1	17		4	1	0	1	1	54		4	1	0	1	1	58		4	1	0	1	1
723	Ampara	1	3000	Samahan	99	3	1	1	1	3000	Iodex	99	3	1	1	1	3000	Siddalepa	99	3	1	1	1	1000	Sadium Valporate	2	1	1	1	1	1		2	1	0	1	0	17		2	1	0	1	0	73		2	1	0
724	Ampara	1	3000	Siddalepa	99	3	1	1	1	1000	Vinatagino	7	3	1	1	1	3000	Samahan	99	3	1	1	1	3000	Nivaran 90	99	3	1	1	1	3000	Pas Panguwa	99	3	1	1	1	3000	Parakrama Balm	99	3	1	1	1	17		99	3	1
725	Ampara	1	1000	Robirole	7	1	0	1	0	51		7	1	1	1	1	1000	Pantaprazole	7	1	1	1	1	1000	Panadine	7	1	1	1	1
726	Ampara	1	29		2	1	1	1	1	46		2	1	1	1	1	32		2	1	1	1	1	69		2	1	1	1	1	58		2	1	1	1	1	17		2	1	1	1	1	54		2	1	1
727	Ampara	1	17		99	3	1	1	1	3000	Siddalepa	99	3	1	1	1	3000	Parakrama Balm	99	3	1	1	1
728	Ampara	1	17		99	3	1	1	1	3000	Asamodha	99	3	1	1	1	3000	Siddartha Oil	99	3	1	1	1	3000	Mee Oil	1	3	0	1	1
729	Ampara	1	17		99	3	1	1	1	3000	Siddalepa	99	3	1	1	1
730	Ampara	1	17		99	3	1	1	1	3000	Parakrama Balm	99	3	1	1	1
731	Ampara	1	41		2	1	0	1	0	36		2	1	0	1	0	30		2	1	0	1	0	29		2	1	0	1	0	69		2	1	0	1	0	17		2	1	0	1	0	1000	MSLA	2	1	0
732	Ampara	1	17		99	3	1	1	1	1000	Methyl Salicilate Balm	2	3	0	0	1	3000	Siddalepa	99	3	1	1	1
733	Ampara	1	17		99	3	1	1	1	3000	Siddalepa	99	3	1	1	1	3000	Siddartha Oil	99	3	0	1	1
734	Ampara	1	17		99	3	1	1	1	3000	Siddalepa	99	3	1	1	1	3000	Asamodha	99	3	1	1	1
735	Ampara	1	25		2	1	0	1	1	22		2	1	0	1	1	26		2	1	0	1	1	23		2	1	0	1	1	1000	Omeprazole	5	1	0	1	1	1000	Diovol	5	1	1	1	1
736	Ampara	1	1000	Clanoxy	2	2	1	1	1	1000	Metaprolol	2	2	1	0	1	54		2	1	0	1	1	1000	Omeprazole	2	1	0	1	1	40		2	1	0	1	1	44		2	1	0	1	1	42		2	1	0
737	Ampara	1	25		2	1	0	1	1	1000	Clanoxy	2	1	0	1	1	8		2	1	0	1	1
738	Ampara	1	54		4	1	0	1	1	1000	Beclomethazone	4	1	1	1	1	1		4	1	0	1	1	58		4	1	0	1	1	54		4	1	0	1	1
739	Ampara	1	29		2	1	0	1	1	1000	Glicazide	7	1	1	1	1	24		2	1	0	1	1	25		2	1	0	1	1	42		2	1	0	1	1
740	Ampara	0
741	Ampara	0
742	Ampara	1	3000	Siddalepa	99	3	1	1	1	1000	Beclomethasone	7	1	1	1	1	3000	Vintamax	99	3	1	1	1
743	Ampara	1	11		4	1	0	1	0	54		4	1	0	1	0	57		4	1	0	1	0	17		4	1	0	1	0
744	Ampara	1	1000	Prazocin	2	1	0	1	1	1000	KCl	2	1	0	1	1	37		2	1	0	1	1	17		2	1	0	1	1	39		2	1	0	1	1	1000	Finasteride	7	1	1	1	1	1000	Tamsulosin	7	1	1
745	Ampara	1	17		5	1	0	1	1	54		5	1	0	1	1	58		5	1	0	1	1
746	Ampara	0
747	Ampara	1	3000	Asamodha	99	3	1	1	1	3000	Siddalepa	99	3	1	1	1
748	Ampara	1	54		5	2	0	1	1	17		99	3	0	1	0	3000	Siddalepa	99	3	0	1	1
749	Ampara	1	1	Zincoderm	7	2	0	1	1	1	Miconazole	7	2	0	1	1	1	Candid	7	3	0	1	1	1	Clotrimazole	2	2	0	1	1	1000	Betahistin	7	1	1	1	1	1000	Omeprazole	2	3	0	1	1	n		2	3	0
750	Ampara	1	36		2	1	0	1	1
751	Ampara	1	8		5	1	1	1	1	17		5	1	0	1	1	58		5	1	0	1	1	1000	Omeprazole	5	1	1	1	1	48		5	1	0	1	1	3000	Pranajeewa Thailaya	6	3	0	1	1
752	Ampara	1	17		5	1	0	1	1	1000	Doxycyline	5	1	1	1	1	55		5	1	1	1	1	60		5	1	0	1	1	39		2	1	0	1	1	1000	Losaron	2	1	1	1	1	41		2	1	0
753	Ampara	1	1000	Gentamicine	2	2	1	1	1	1000	Antiseptic	99	2	1	1	1	48		7	2	1	1	1	1000	Cough Expecterant	7	2	1	1	1	1000	Fucidic Acid	2	2	1	1	1	17		7	2	0	1	1	20		99	2	0
754	Ampara	1	17		99	2	1	1	1	70		5	1	0	1	1	1000	Diclofenac Sadium	5	1	0	1	1	57		5	1	0	1	1	3000	Iodex	99	2	1	1	1
755	Ampara	1	1000	Zinco Vit	7	1	1	1	1	22		7	1	0	1	1	1000	Losarton	2	1	0	1	1	46		2	1	0	1	1	1000	Omeprazole	2	1	1	1	1
756	Ampara	1	3000	Kapuru Oil	6	1	0	0	1	58		2	1	0	1	1	17		2	1	0	1	1	26		2	1	0	1	1	49		2	1	0	1	1	19		2	1	0	1	1	1000	Clanoxy	7	1	1
757	Ampara	1	17		99	3	0	1	1	3000	Siddalepa	99	3	0	1	1	3000	Asamodha	99	3	0	1	1
758	Ampara	1	42		2	1	0	1	1	46		2	1	0	1	1	41		2	1	0	1	1	37		2	1	0	1	1	1000	Enalpril	2	1	0	1	1	3000	Siddalepa	99	3	1	1	1
759	Ampara	1	17		99	3	1	1	1	3000	Siddalepa	99	3	1	1	1
760	Ampara	1	34		2	1	1	1	1	54		2	1	1	1	1	28		2	1	1	1	1	51		2	1	1	1	1	1		2	1	1	1	1	17		2	1	1	1	1
761	Ampara	1	1000	Salbutamol	2	1	1	1	1	1000	Beclomethasone	2	1	1	1	1	17		99	3	1	1	1	3000	Siddalepa	99	3	1	1	1	3000	Siddartha Oil	99	3	0	0	1
762	Ampara	0
763	Ampara	1	17		99	3	1	1	1	1000	Methotrexate	2	1	1	1	1	22		2	1	1	1	1	1000	Cal Lac	2	1	1	1	1	46		2	1	1	1	1	3000	Siddalepa	99	3	1	1	1
764	Ampara	1	1000	Salmetarol	2	1	1	1	1	1000	Becomethasone	2	1	1	1	1	1000	Salbutamol	2	1	1	1	1	58		2	2	1	1	1
765	Ampara	1	17		2	1	0	1	1	11		2	1	0	1	1	58		2	1	0	1	1
766	Ampara	1	55		2	1	0	1	1	29		2	1	0	1	1	32		2	1	0	1	1	40		2	1	0	1	1	36		2	1	0	1	1	19		2	1	0	1	1	17		99	3	1
767	Ampara	1	55		7	1	0	0	0	58		7	1	0	0	0
768	Ampara	1	29		2	1	0	1	1	32		2	1	0	1	1	37		2	1	0	1	1	40		2	1	0	1	1	41		2	1	0	1	1	46		2	1	0	1	1	34		2	1	0
769	Ampara	1	17		99	3	0	1	1	25		2	1	0	1	1
770	Ampara	1	73		7	1	0	1	1	22		7	1	0	1	1
771	Ampara	1	46		4	1	1	1	1	1000	Soframicine	7	2	1	1	1	40		4	1	0	1	1
772	Ampara	1	28		5	2	0	1	1	57		5	2	0	1	1	22		5	2	0	1	1	1000	Beclomethozone	5	1	1	1	1
773	Ampara	0
774	Ampara	1	1000	ISMN	4	1	0	1	1	38		4	1	0	1	1	1000	Losarton	4	1	0	1	1	46		4	1	1	1	1	44		4	1	0	1	1	17		4	1	0	1	1	57		4	1	0
775	Ampara	1	3000	Siddalepa	99	2	1	1	1	3000	Asamodha	99	2	1	1	1
776	Ampara	1	17		99	2	1	1	1
777	Ampara	1	17		7	3	1	1	1	1000	Flurometholone	7	2	1	1	1	69		2	1	0	1	1	38		2	1	0	1	1	46		2	1	0	1	1	34		2	1	0	1	1	1000	Losarton	2	1	0
778	Ampara	1	17		2	1	0	1	1	22		7	1	0	1	1	1000	Budisonide	7	2	0	1	1	1000	Beclate	2	1	1	1	1	46		2	1	0	1	1	22		2	1	0	1	0	55		2	1	0
779	Ampara	1	17		5	3	0	1	1	2000		5	2	0	1	1	38		5	2	0	1	1	58		5	2	0	1	1	26		5	2	0	1	1	3000	Siddalepa	99	3	1	1	1
780	Ampara	0
781	Ampara	1	17		2	1	0	1	1	2000		2	1	0	1	1	2000		2	1	0	1	1	3000	Siddalepa	99	3	1	1	1	3000	Samahan	99	3	1	1	1
782	Ampara	1	29		7	1	1	1	1	26		4	1	0	1	1	23		4	1	0	1	1	25		4	1	0	1	1	3000	Asamodha	99	3	1	1	1
783	Ampara	0
784	Ampara	1	1		2	1	0	1	0	17		2	1	0	1	0	54		2	1	0	1	0	57		2	1	0	1	0	58		2	1	0	1	0	44		2	1	0	1	1	41		2	1	0
785	Ampara	1	17		2	1	0	1	0	57		2	1	0	1	0	11		2	1	0	1	0	54		2	1	0	1	0	17		7	3	1	1	1	3000	Asamodha	7	3	1	1	1
786	Ampara	0
787	Ampara	1	17		99	1	1	1	1	33		7	1	0	1	1	1000	Ketoprofen	5	3	1	1	1	1000	Winterpon	7	3	1	1	1
788	Ampara	1	51		5	1	1	1	1	74		5	1	0	1	1	46		5	1	0	1	1	17		5	1	0	1	1	1000	Omeprazole	5	1	1	1	1	8		7	1	1	1	1	58		5	1	0
789	Ampara	1	3000	Siddalepa	99	3	1	1	1	3000	Parakrama Balm	99	3	1	1	1	3000	Asamodha	99	3	1	1	1	1000	Nepafenac	7	2	1	1	1	1000	Prednisilone	2	2	1	1	1	1000	Optoprel	7	2	1	1	1	17		2	1	0
790	Ampara	1	3000	Asamodha	99	3	1	1	1	3000	Siddalepa	99	3	1	1	1	3000	Nethrananda Oil	99	1	1	1	1	3000	Kolaseleshma Thailaya	99	1	1	1	1	1000		7	2	1	1	1	1000	Prednisilone acetate	7	2	1	1	1	2000		2	1	0
791	Ampara	1	3000	Siddalepa	99	3	1	1	1	3000	Parakrama Balm	99	3	1	1	1	17		5	1	0	1	1	58		5	1	0	1	1
792	Ampara	1	3000	Siddalepa	99	3	1	1	1	3000	Kohomba Oil	99	3	1	1	1	3000	Parakrama Balm	99	3	1	1	1	3000	Asamodha	99	3	1	1	1	1		2	1	0	1	0	17		2	1	0	1	0	58		2	1	0
793	Ampara	1	54		2	1	1	1	1	58		5	1	0	1	0	49		5	1	0	1	0	17		5	1	0	1	0	1000	Diclofenac NA	5	1	1	1	1	1000	Diclofenac Gel	5	1	1	1	1	1000	Celecoxib	5	1	1
794	Ampara	1	3000	Nethrananda Thailaya	99	3	1	1	1	3000	Siddalepa	99	3	1	1	1	3000	Iodex Balm	99	3	1	1	1	3000	Asamodha	99	3	1	1	1	54		2	1	0	1	0	51		2	1	0	1	0	58		2	1	0
795	Ampara	1	17		99	3	0	1	1	1000	Augmentine	7	1	1	1	1	73		7	1	1	1	1	22		2	1	0	1	1	25		2	1	0	1	1	1000	Betamethasone	7	1	1	1	1	3000	Siddalepa	99	3	1
796	Ampara	1	1000	Diclofenac	1	3	0	1	1	17		2	3	0	1	1
797	Ampara	1	17		2	1	0	1	0
798	Ampara	1	17		5	1	0	1	1	1		5	1	1	1	1	58		5	1	0	1	1	51		5	1	1	1	1	2000		5	1	0	1	1	1000	Esomeprazole	7	1	1	1	1	1000	Aceclofenacv	7	1	1
799	Ampara	1	1000	Beclomin	2	2	0	1	1	30		2	1	0	1	1	17		2	2	0	1	0	1000	Omeprazole	2	2	0	1	0	48		2	2	0	1	0	2000		2	2	0	0	0	58		2	2	0
800	Ampara	1	58		5	2	0	1	1	17		99	3	0	1	1	1000	Soframicine	2	1	0	1	1
801	Ampara	1	3		5	2	0	1	1	3000	Siddalepa	99	2	1	1	1	42		2	1	0	1	0
802	Ampara	1	73		4	1	0	1	1	23		4	1	0	1	1
803	Ampara	1	1000	Aceclotenac	5	2	1	1	1	1000	Meloxicam	5	2	1	1	1	1000	Trimethoprim Sulfamethoxazole	5	2	1	1	1	1000	Omeprazole	5	2	1	1	1	17		5	2	1	1	1	1000	Diclofenac Na	5	2	0	1	1
804	Ampara	0
805	Ampara	1	17		99	2	1	1	1	3000	Siddalepa	99	2	1	1	1
806	Ampara	1	17		99	2	1	1	1	1000	Lactulose	5	2	1	1	1	3000	Siddalepa	99	2	1	1	1	26		2	1	0	1	1	1		2	1	0	1	1	57		2	1	0	1	1	58		2	1	0
807	Ampara	1	58		2	2	0	1	0	2000	Pink Tablet	2	2	0	1	0
808	Ampara	1	29		2	1	0	0	0	25		2	1	0	0	0	24		2	1	0	0	0	42		2	1	0	0	0	38		2	1	0	0	0
809	Ampara	1	17		99	3	1	1	1	3000	Siddalepa	99	3	1	1	1	3000	Siddaratha Oil	99	3	1	1	1
810	Ampara	1	3000	Siddalepa	99	3	1	1	1	3000	Aurwedhic Oil	6	3	0	0	1	58		4	3	0	1	1	1		4	3	0	1	1	17		4	3	0	1	1	54		4	3	1	1	1
811	Ampara	1	1		2	1	0	1	1	17		2	1	0	1	1	58		2	1	0	1	1	54		2	1	0	1	1
812	Ampara	1	1000	Tarbutaline Sulpate Syrup	7	2	1	1	1	1000	Broneodex	7	2	1	1	1	1		4	1	0	1	1	58		4	1	0	1	1	17		4	1	0	1	1
813	Ampara	0
814	Ampara	1	17		99	3	1	1	1	3000	Siddalepa	99	3	1	1	1
815	Ampara	1	17		99	3	1	1	1
816	Ampara	1	17		99	3	1	1	1	3000	Siddalepa	99	3	1	1	1	3000	Aurwedhic Oil	99	3	0	0	1
817	Ampara	0
818	Ampara	1	17		99	3	1	1	1
819	Ampara	1	55		2	1	n	n	n	58		2	1	n	n	n	56		2	2				57		2	2	n	n	n	17	n	2	2	n	n	n
820	Ampara	1	17		99	3	0	1	1
821	Ampara	1	17		2	1	0	1	1	56		2	1	0	1	1	1		2	1	0	1	1	1000	Gentamicine	2	1	1	0	1
822	Ampara	1	17		99	3	0	1	1
823	Ampara	1	22		1	1	0	1	1	23		1	1	0	1	1	25		1	1	0	1	1	28		1	1	0	1	1
824	Ampara	1	17		5	1	0	1	1	58		5	1	0	1	1
825	Ampara	0
826	Ampara	1	1		2	1	0	1	0	17		2	1	0	1	0	19		2	1	0	1	0	57		2	1	0	1	0	58		2	1	0	1	0	42		2	1	0	1	0	54		2	1	0
827	Ampara	1	34		2	1	0	1	1	17		7	3	1	1	1	58		7	3	1	1	1
828	Ampara	1	1000	Beclomethasone	2	1	1	1	1	17		2	3	0	1	1
829	Ampara	0
830	Ampara	1	3000	Siddalepa	99	3	1	1	1	3000	Iodex	7	3	1	1	1
831	Ampara	1	1000	Vicks	99	2	1	1	1	3000	Siddalepa	99	2	1	1	1
832	Ampara	1	17		99	2	0	1	1	3000	Siddalepa	99	2	1	1	1
833	Ampara	1	1000	Urimax	7	1	1	1	1	17		5	1	0	1	1	1000	Clarithromicine	5	1	1	1	1
834	Ampara	1	3000	Siddalepa	99	2	1	1	1
835	Ampara	1	3000	Siddalepa	99	2	1	1	1
836	Ampara	1	1000	Etophyline & Theophyline	4	1	1	1	1	3000	Siddalepa	99	2	1	1	1	1000	Vicks Balm	99	2	1	1	1
837	Ampara	1	31		2	1	0	1	1	1		5	1	1	1	1	58		5	1	0	1	1	74		5	1	1	1	1	1000	Deriphyline	5	1	1	1	1	32		2	1	0	1	1	17	Iodex	99	1	0
838	Ampara	1	30		5	1	0	1	1	51		5	1	1	1	1	32		5	1	1	1	1	3000	Siddalepa	99	1	1	1	1
839	Ampara	1	17		5	1	0	1	1	54		5	1	0	1	1	58		5	1	0	1	1	3000	Siddalepa	99	3	1	1	1	17		99	3	1	1	1
840	Ampara	1	29		7	1	0	1	1	1000	Losarton	7	1	0	1	1	1000	Enalpril	2	1	0	1	1	31		2	1	0	1	1	46		2	1	0	1	1	40		7	1	0	1	1	50		2	1	0
841	Ampara	1	17		99	3	0	1	1	3000	Siddalepa	99	3	1	1	1	3000	Asamodha	99	3	1	1	1
842	Ampara	1	41		2	1	0	1	1	38		2	1	0	1	1	34		2	1	0	1	1	40		2	1	0	1	1	46		2	1	0	1	1	36		2	1	0	1	1	29		7	1	0
843	Ampara	1	17		5	1	0	1	1	3000	Siddalepa	99	3	1	1	1	1000	Menthol BP	5	1	1	1	1	57		5	1	0	1	1	19		5	1	0	1	1	58		5	1	0	1	1	22		5	1	0
844	Ampara	1	17		99	3	0	1	1	3000	Siddalepa	99	3	1	1	1	1000	Beclate	2	1	0	1	1	55		2	1	0	1	1	54		2	1	0	1	1	26		2	1	0	1	1	25		2	1	0
845	Ampara	0
846	Ampara	1	11		7	2	1	1	1	17		7	2	1	1	1	1		5	1	0	1	1	58		5	1	0	1	1	57		5	1	0	1	1	17		5	1	0	1	1
847	Ampara	1	55		5	1	1	1	1	54		5	1	1	1	1	57		5	1	1	1	1	17		5	3	1	1	1	58		5	1	1	1	1	56		5	1	1	1	1
848	Ampara	0
849	Ampara	1	3000	Arishta	1	3	0	1	1	3000	Kashaya	1	3	0	1	1	3000	Guli	1	3	0	1	1
850	Ampara	1	17		99	3	1	1	1	1000	Insuline Injection	2	1	1	1	1
851	Ampara	1	17		5	1	0	1	1	54		5	1	0	1	1	58		5	1	0	1	1	1000	Diclofenac	5	1	0	1	1	1000	Omeprazole	5	1	0	1	1	41		2	2	0	1	1	40		2	2	0
852	Ampara	1	40		2	1	1	1	1	41		2	1	1	1	1	46		2	1	1	1	1	17		99	3	1	1	1	1000	Enalpril	2	1	1	1	1
853	Ampara	1	29		2	1	1	1	1	38		2	1	1	1	1	17		2	1	1	1	1	1000	Al(OH)3	2	1	1	1	1
854	Ampara	1	17		99	3	1	1	1
855	Ampara	1	29		2	1	0	1	1	30		2	1	0	1	1	1000	Pioglitazole	7	1	1	1	1	36		7	1	1	1	1	46		2	1	0	1	1	23		7	3	0	1	1	56		7	2	1
856	Ampara	1	54		7	1	1	1	1
857	Ampara	0
858	Ampara	1	14		2	1	0	1	0	26		2	1	0	1	0	29		2	1	0	1	0	17		2	2	0	1	0	58		2	2	0	1	0	2000	Pink Colour Tablet	2	2	0	1	0
859	Ampara	1	1		2	1	0	0	0	58		2	1	0	0	0	1000	Omeprazole	5	1	1	1	1	49		2	1	0	0	0	49		5	1	1	1	1	17		2	1	0	1	0	1000	Diclofenac Na	7	1	1
860	Ampara	1	29		2	1	0	1	1	32		2	1	0	1	0	28		2	1	0	1	0	46		2	1	0	1	0
861	Ampara	1	1000	Losarton	4	1	1	1	1	29		4	1	0	1	1	32		4	1	1	1	1	40		4	1	0	1	1	46		4	1	0	1	1	17		99	2	0	1	1	3000	Siddalepa	99	2	1
862	Ampara	1	41		2	1	0	1	1	40		2	1	0	1	1	1000	Diltiazam	2	1	1	1	1	46		2	1	0	1	1	1000	Losarton	2	1	0	1	1	3000	Siddalepa	99	2	0	1	1	3000	Iodex	99	2	0
863	Ampara	1	17		4	1	1	1	1	1		4	2	1	1	1	58		7	2	1	1	1	28		4	1	0	1	1	57		4	1	0	1	1	11		4	1	0	1	1
864	Ampara	1	1000	Omeprazole	5	2	1	1	1
865	Ampara	1	1000	Thyroxine	2	1	1	1	1	3000	Guli	6	1	0	1	1	3000	Guli	6	1	0	1	1	3000	Oil	6	1	0	1	1
866	Ampara	1	34		2	1	1	1	1	1000	Levothyroxine	2	1	1	1	1	17		99	2	0	1	1	3000	Siddalepa	99	2	1	1	1
867	Polonnaruwa	1	17	Panadol	99	3	1	1	1	3000	Siddalepa	99	3	1	1	1
868	Polonnaruwa	1	48	Digine	7	3	1	1	1	54		2	1	1	1	1	46		2	1	0	1	1	1000		2	1	0	1	1	28	B-Co	2	1	0	1	1	41	Asprine	2	1	0	1	1
869	Polonnaruwa	1	51	Domperidone	5	2	0	1	1	58	Piritone	5	2	0	1	1	3000	Siidalepa	99	3	1	1	1	17	Panadol	99	3	1	1	1
870	Polonnaruwa	1	33	Frusemide	2	1	0	1	1	37	Propandol	2	1	0	1	1
871	Polonnaruwa	1	1000	Aqous Cream	2	2	0	1	1	1000	Lactulos	5	2	1	1	1	14	Cloxaciline Syrup	5	2	1	1	1	58	Piritone	5	2	0	1	1	14	Cloxaciline	5	2	0	1	1
872	Polonnaruwa	1	17	Aziclover	2	2	0	0	1	17		2	2	0	1	1	11		2	1	0	1	1	58		2	1	0	1	1	2000	White Round	2	1	0	1	1	33		2	1	0	1	1	1000	Flunarazine	2	1	0
873	Polonnaruwa	1	1		4	2	1	1	1	17		4	2	1	1	1
874	Polonnaruwa	1	3000	Siddalepa	99	3	1	1	1	17		99	3	1	1	1	43		5	1	1	1	1	37		5	1	1	1	1	1000	Bedonethasone	5	1	1	1	1	54		5	1	1	1	1	1000	Loaston	5	1	0
875	Polonnaruwa	1	17		99	3	1	1	1	3000	Siddhalepa	99	1	1	1	1	1		5	1	0	1	0	58		5	1	0	1	0
876	Polonnaruwa	1	1		5	1	0	1	0	58		5	1	0	1	0	17		5	1	0	1	0
877	Polonnaruwa	1	17		99	3	1	1	1	3000	Sidhdhalepa	99	3	1	1	1	3000	Asamodha	99	3	1	1	1
878	Polonnaruwa	1	3000	Sidhdhalepa	99	3	1	1	1
879	Polonnaruwa	1	1000	Beclometazone	7	1	1	1	1	17		5	2	1	1	1
880	Polonnaruwa	1	1000	Insiuline	2	1	1	1	1	3000	Sidhdhalepa	99	1	1	1	1
881	Polonnaruwa	1	1000	Losarton	2	1	0	1	1
882	Polonnaruwa	0
883	Polonnaruwa	1	1000	Miconazolclotion	2	2	1	1	1
884	Polonnaruwa	1	17		99	3	1	1	1	2000	Asamodha	99	3	1	1	1	3000	Sidhdhalepa	99	3	1	1	1
885	Polonnaruwa	1	8		5	3	1	1	1	55		7	1	1	1	1	14		5	2	0	1	1	17		5	3	0	1	1	54		5	n	0	1	1	58		5	n	0	1	1
886	Polonnaruwa	1	55		5	1	1	1	1	17		5	1	0	1	1	57		5	1	0	1	1	11		5	1	0	1	1	1000	Cetrizene	5	1	1	1	1	3000	Asamodha	99	3	1	1	1	3000	Sidhdhalepa	99	3	1
887	Polonnaruwa	1	17		99	1	1	1	1	58		7	1	1	1	1	1000	Betamethazene Cream	7	1	1	1	1
888	Polonnaruwa	1	17		2	2	0	1	1	58		2	2	0	1	1	55		2	2	0	1	1	19		2	2	0	1	1	51		2	2	0	1	1	3000	Sidhdhalepa	99	2	1	1	1	3000	Samahan	99	2	1
889	Polonnaruwa	1	14		2	2	0	0	0	1000	Clindamycine	2	2	0	0	1	17		2	2	0	1	1	1		2	2	0	1	1	58		2	2	0	1	1	51		2	2	0	1	1	19		2	2	0
890	Polonnaruwa	1	17		7	3	1	1	1	3000	Siddhalepa	99	3	1	1	1	3000	Aurwedha Dust	99	1	1	1	1	3000	Kalka	99	1	1	1	1
891	Polonnaruwa	1	17		99	2	1	1	1	3000	Siddhalepa	99	2	1	1	1	31		7	1	1	1	1
892	Polonnaruwa	1	17		99	2	0	1	1	3000	Samahan	99	2	1	1	1	3000	Asamodha	99	2	1	1	1
893	Polonnaruwa	1	17		99	3	1	1	1
894	Polonnaruwa	1	17		99	3	0	1	1	3000	Iodex	99	3	1	1	1
895	Polonnaruwa	1	17		7	3	1	1	1	3000	Siddalepa	99	3	1	1	1	1000		7	1	1	1	1	1000		7	1	1	1	1
896	Polonnaruwa	0
897	Polonnaruwa	1	3000		99	3	0	1	0
898	Polonnaruwa	1	17		7	3	1	1	1
899	Polonnaruwa	1	3000	Siddalepa	99	3	1	1	1	17		2	1	1	1	1	58		2	1	1	1	1	56		2	1	1	1	1	55		2	1	1	1	1
900	Polonnaruwa	1	58		2	2	1	1	1	1000		2	2	1	1	1	3000	Siddalepa	99	3	1	1	1	29		2	1	0	1	1
901	Polonnaruwa	1	3000	Mee Oil	99	2	0	1	1	3000	Asamodha	99	2	0	1	1	3000	Sidhdhalepa	99	2	0	1	1	1000	Enalapril	2	1	0	1	1	42		2	1	0	1	1	41		2	1	0	1	1	38		2	1	0
902	Polonnaruwa	1	1000	Losarton	5	1	0	1	1	41		5	1	0	1	1	46		5	1	0	1	1	17		7	3	0	1	1	3000	Siddalepa	99	2	0	1	1	3000	Mee Oil	99	2	0	1	1
903	Polonnaruwa	1	54	Salbutamol Inhelar	5	1	1	1	1
904	Polonnaruwa	1	1000	Ropark	5	1	1	1	1	1000	Sinamet	5	1	1	1	n
905	Polonnaruwa	1	46		7	1	1	1	1	29		7	1	1	1	n	40		7	1	1	1	1	41		7	1	1	1	1	1000	Piaglatazole	7	1	1	1	1	17		99	3	1	1	1
906	Polonnaruwa	1	26		5	1	0	1	1	56		5	1	0	1	1	17		5	1	0	1	1	18		5	1	0	1	1	58		5	1	0	1	1	1000	Thyroxene	7	1	0	1	1
907	Polonnaruwa	1	17		7	3	0	0	1	3000	Siddartha Oil	6	1	0	0	1
908	Polonnaruwa	1	2000	Whaite Small Tablet	5	2	0	1	1	2000	Light Pink Tablet	5	2	0	1	1	51	Dom	5	2	0	1	1	1000	Dicloofinec	5	2	0	1	1	1000	Desogestrel & Ethinylestradiol	7	1	1	1	1
909	Polonnaruwa	1	17		2	2	0	1	1	40		2	1	0	1	1	44		2	1	0	1	1	46		2	1	0	1	1	42		2	1	0	1	1	41		2	1	0	1	1	37		2	1	0
910	Polonnaruwa	1	1000	Omeprezole	5	2	0	0	1	1000	Famotidine	5	2	0	0	1
911	Polonnaruwa	0
912	Polonnaruwa	1	1000	Sadium Valporate	2	1	0	1	1	37		2	1	0	1	0	45		2	1	0	1	1	1000	Losarton	2	1	0	1	1	1000	Loratadine	2	1	0	1	1	17		2	1	0	1	1	46		2	1	0
913	Polonnaruwa	1	17		4	1	0	1	0	51		4	1	0	1	0	1000	Omeprazole	7	2	1	1	1	3000	Iodex	99	3	1	1	1
914	Polonnaruwa	1	29		4	1	0	1	1	32		4	1	0	1	1	1000	ISMN	4	1	0	1	1	36		1	1	0	1	1	46		1	1	0	1	1	1000	Diltiazen	1	1	0	1	1	1000		7	1	1
915	Polonnaruwa	1	17		2	1	0	1	1	54		2	1	0	1	0	1		2	1	0	1	0	22		2	1	0	1	0	58		2	1	0	1	0
916	Polonnaruwa	1	17		2	1	0	1	0	14		2	1	0	1	0	1000		2	3	1	1	1	56		2	2	1	1	1	1000		2	2	1	1	1	59		2	2	1	1	1	1000		2	2	1
917	Polonnaruwa	1	29		7	1	1	1	1	1		2	1	0	1	0	58		2	1	0	1	0	1000	Turbutalre	2	1	1	1	1	1000	Belcid	5	1	1	0	1
918	Polonnaruwa	0
919	Polonnaruwa	1	1000	Losarton	2	1	0	1	1	54		2	1	1	1	1	40		2	1	0	1	1	41		2	1	0	1	1	2000		2	1	0	1	1	33		2	1	0	1	0
920	Polonnaruwa	1	29		2	1	0	1	1	33		2	1	0	1	1	1000	Asthalin	2	1	0	1	1	1000	Becalte	2	1	0	1	1
921	Polonnaruwa	1	17		7	3	1	1	1	46		5	1	0	1	1	1000	Losarton	5	1	0	1	1	3000	Samahan	99	3	1	1	1	3000	Siddalepa	99	3	1	1	1
922	Polonnaruwa	1	23		2	1	0	0	0	27		2	1	0	0	0	58		2	1	0	1	0	26		2	1	0	1	1	1000	Profer +	2	1	1	1	1	3000	Rath Kalka	6	2	1	1	1	1		5	1	0
923	Polonnaruwa	0
924	Polonnaruwa	1	17		99	3	0	1	1	3000		99	3	1	1	1	3000		99	3	1	1	1
925	Polonnaruwa	1	3000	Siddalepa	99	2	1	1	1	3000	Iodex	99	2	1	1	1	1000	Losarton	5	1	0	1	1	1000	Co-Amoxiline	5	1	0	1	1	57		5	1	0	1	1	26		5	1	0	1	1	1000	Loratadine	5	1	0
926	Polonnaruwa	1	17		2	2	0	1	1	1		2	2	0	1	1	58		5	2	0	1	1	55		5	2	0	1	1	1000	Ketofifen	5	2	0	1	1	1000	Azitbromyn	5	2	0	1	1	1000	Fex of end	5	2	0
927	Polonnaruwa	1	1000	Losarton	2	1	0	1	1	23		2	1	0	1	1	28		2	1	0	1	1	29		2	1	0	1	1	30		2	3	0	1	1	17		99	3	0	1	1	3000		99	1	0
928	Polonnaruwa	1	1000	Losarton	2	1	0	1	1	1000	Simvastatin	7	1	0	1	1	41		2	1	0	1	1	38		2	1	0	1	1	58		2	1	0	1	1	54		2	1	0	1	1	1		2	1	0
929	Polonnaruwa	1	54		2	1	0	1	1	1000	Beclate	2	1	0	1	1	17		99	3	1	1	1	1000	Losarton	5	1	0	1	1	1000	Rosuvastatine	5	1	0	1	1	1000	Siddalepa	99	2	1	1	1	1000	Asamodha	99	2	1
930	Polonnaruwa	1	58		7	3	0	1	1	17		7	3	0	1	1	3000	Iodex	99	2	0	1	1
931	Polonnaruwa	1	3000	Siddalepa	99	3	1	1	1	46		2	1	1	1	1	30		7	1	1	1	1
932	Polonnaruwa	1	17		99	3	1	1	1	53		2	1	1	1	1	37		2	1	0	1	1	45		2	1	1	1	1	1000	Gabapentin	2	1	1	1	1	3000	Siddalepa	99	3	1	1	1	3000	Aurwedhic Balm	99	3	0
933	Polonnaruwa	1	17		99	3	1	1	1	3000	Siddalepa	99	3	1	1	1
934	Polonnaruwa	1	1000		2	1	1	1	1	19		2	1	1	1	1	1000		2	1	1	1	1	1000		2	1	1	1	1	58		2	1	1	1	1
935	Polonnaruwa	1	3000	Siddalepa	99	3	1	1	1	3000	Aurwedhic Oil	99	3	1	1	1
936	Polonnaruwa	1	2000	Aurwedhic Balm	2	2	0	0	1
937	Polonnaruwa	1	1000	Losarton	2	1	0	1	1	29	Melformine	2	1	0	1	1	46	Atovastatin	2	1	0	1	1	1000	Glicazide	2	1	0	1	1	1000	Penadine	2	1	0	1	1	1000	Omeprazole	2	1	0	1	1	51	Domperidone	2	1	0
938	Polonnaruwa	1	17	Paracetamol	5	3	1	1	1	58	Piritone	5	3	1	1	1	2000		5	1	0	1	0	2000		5	1	0	1	0
939	Polonnaruwa	1	29	Melformine	2	1	0	1	1	32	Glibenclamide	2	1	0	1	1	28	BCO	2	1	0	1	1	1000	Propanol	2	1	0	1	1	38	HCT	2	1	0	1	1
940	Polonnaruwa	1	17	Paracetamol	99	3	1	1	1
941	Polonnaruwa	1	29	Melformine	2	1	0	1	1	30	Glibendinide	2	1	0	1	1	30	Tolbutamide	2	1	0	1	1	36	Captopril	2	1	0	1	1	46	Atovastine	2	1	0	1	1	1000	Pioglitazone	2	1	0	1	1	69	Amytriptine	2	1	n
942	Polonnaruwa	1	17	Paracetamol	99	3	1	1	1	72	Olonazepam	2	1	1	1	1	1000	Olanzapine	2	1	1	1	1	1000	Omeprazole	2	1	1	1	1	1000	Fomatidine	2	1	1	1	1	51	Domperidone	2	1	1	1	1
943	Polonnaruwa	1	3000	Iodex	99	3	1	1	1	49		2	1	0	1	0	17		2	1	0	1	0	1000		2	1	0	1	0	28		2	1	0	1	0
944	Polonnaruwa	1	17		99	3	1	1	1	17		2	1	0	1	1	11		2	1	0	1	1	58		2	1	0	1	1	54		2	1	0	1	1
945	Polonnaruwa	1	16		7	2	1	1	1	1000		7	2	1	1	1	1000	Dento Gel	1	2	0	1	1	17		7	3	1	1	1	3000	Samahan	99	3	1	1	1	3000	Iodex	99	3	1	1	1
946	Polonnaruwa	1	17		99	3	0	1	1	1		5	1	0	1	1	1000	Mixtard	5	1	0	1	1	58		5	1	0	1	1	1000	Clarithomicine	5	1	0	1	1	1000	Probenthaline	5	1	0	1	1	28		5	1	0
947	Polonnaruwa	1	3000	Siddalepa	99	3	1	1	1
948	Polonnaruwa	1	17		99	3	1	1	1	54		2	1	1	1	1	1000		2	1	1	1	1
949	Polonnaruwa	1	17		5	1	0	1	1	11		5	1	0	1	1
950	Polonnaruwa	1	11		5	1	0	1	1	58		5	1	0	1	1	55		5	1	0	1	1	17		5	1	0	1	1
951	Polonnaruwa	1	11		5	1	0	1	1	57		5	1	0	1	1	17		5	1	0	1	1	1000	Panadene	5	1	0	1	1	3000	Wal Mee Syrup	99	3	1	1	1
952	Polonnaruwa	1	17		99	3	0	1	1
953	Polonnaruwa	1	17		99	3	0	1	1	3000	Siddalepa	99	3	1	1	1
954	Polonnaruwa	1	17		99	3	0	1	1	3000	Iodex	99	3	0	1	1
955	Polonnaruwa	1	54		2	1	0	1	1	55		2	1	0	1	1	1		2	1	0	1	1	1000	Omeprazole	2	1	0	1	1	1000	Diclofenac	2	1	0	1	1
956	Polonnaruwa	1	17		99	3	0	1	1	36		5	1	0	1	1	38		5	1	0	1	1
957	Polonnaruwa	1	17		99	3	0	1	1
958	Polonnaruwa	1	17		2	1	1	1	1	58		2	1	1	1	1	1000		2	1	1	1	1	1000		2	1	1	1	1	3000	Siddalepa	2	1	1	1	1
959	Polonnaruwa	1	74		2	1	1	1	1	17		2	1	1	1	1	19		2	1	1	1	1	1000	Declofenec	2	1	1	1	1
960	Polonnaruwa	1	74		2	1	1	1	1	51		2	2	1	1	0	1000	Diclofenac	2	2	1	0	0	1000	Omiprezole	2	2	1	0	0	1000	Cefuroxine	2	2	1	1	0
961	Polonnaruwa	1	51		2	3	1	1	1	12		2	1	1	1	1	2000		7	2	1	0	1	2000		7	2	1	0	1
962	Polonnaruwa	1	1000	Lactulose Syrup	2	1	1	0	1
963	Polonnaruwa	0
964	Polonnaruwa	1	54		2	1	0	1	1
965	Polonnaruwa	1	17		7	3	0	1	1
966	Polonnaruwa	1	17		5	1	0	1	1	1000	Diclofene	5	1	1	1	1	23		5	1	1	1	1	49	n	5	1	1	1	n
967	Polonnaruwa	1	17		5	1	0	1	1	1		5	1	0	1	1	1000	Terbulatane	5	1	1	1	1	1000	Cetrizene	5	1	0	1	1	28		2	1	0	1	0	29		2	1	0	1	0	32		2	1	0
968	Polonnaruwa	1	1000		7	1	1	1	1	49		2	1	0	1	1	25		2	1	0	1	1	17		2	1	0	1	1	54		2	1	0	1	1	28		2	1	0	1	1	14		2	1	0
969	Polonnaruwa	1	17		2	1	1	1	1	58		2	1	1	1	1	3000	Iodex	99	3	1	1	1
970	Polonnaruwa	1	17		5	3	0	1	1
971	Polonnaruwa	1	3000	Siddalepa	99	3	1	1	1	3000	Asamodha	99	3	1	1	1
972	Polonnaruwa	1	29		2	1	0	1	0	46		2	1	0	1	0	32		2	1	0	1	0	3000	Siddalepa	99	3	1	1	1
973	Polonnaruwa	1	17		2	3	1	1	1	3000	Aurwedhik Oil	6	3	1	1	1
974	Polonnaruwa	1	40		2	1	1	1	1	1000	ISDN	2	1	1	1	1	46		2	1	1	1	1	37		2	1	1	1	1	1000	KCL	2	1	1	1	1	41	Asprine	2	1	1	1	1	1000		2	1	1
975	Polonnaruwa	1	54	DP Caps	2	1	1	1	1
976	Polonnaruwa	1	1000	Losartan	2	1	0	1	1
978	Polonnaruwa	1	17	PCM	3	3	0	2	2	20		3	3	0	1	1
979	Polonnaruwa	1	1000	Omiprazole	2	1	1	1	1	51	Domperidone	2	1	1	1	1	49	Famotidine	2	1	1	1	1
980	Polonnaruwa	0
981	Polonnaruwa	1	17	PCM Syrup	5	1	1	1	1	58	Piriton	5	1	0	1	1	51	Domperidone	5	1	0	1	1	1000	Foracort 200	5	1	1	1	1
982	Polonnaruwa	1	17	Panadol	99	3	1	1	1	3000	Siddalepa	99	3	1	1	1	1000	Losarton	7	1	0	1	0	3000	Kashaya	6	1	0	1	1	3000	Aurwedhik Oil	6	1	0	1	1	3000	Arishta	6	1	0	1	1	3000	Beheth Kudu	6	1	0
983	Polonnaruwa	1	17	PCM Syrup	2	1	1	1	1	58	Piriton Syrup	2	1	1	1	1	17	PCM	2	1	1	1	1	11	Cefalexine	2	1	0	1	1	26	Vitamin C	2	1	0	1	1
984	Polonnaruwa	1	1000	Losarton	2	1	0	1	1	23	CaCo3	2	1	0	1	1	25	FeSo4	2	1	0	1	1	37	Frusemide	2	1	0	1	1	28	Vitamin B	2	1	0	1	1	1000	Omeprazole	2	1	0	1	1
985	Polonnaruwa	1	17		99	3	1	1	1	3000	Aurvedhic Cough Cerup	99	2	1	1	1
986	Polonnaruwa	1	1000	Naval	5	1	1	1	1	1000	Flunarazine	5	1	1	1	0	55		5	1	0	1	0	58		5	1	0	1	0	1000	Cetrizine	5	1	0	1	0	56		5	1	1	1	1	1000	Loratadine	5	1	1
987	Polonnaruwa	1	46		2	1	0	1	0	17		2	1	0	1	0	1000	Diclofinac	2	1	0	1	0	1000	Omiprezole	2	1	0	1	0	46		2	1	1	1	1	36		2	1	1	1	1
988	Polonnaruwa	1	100	Saline Nasaldrops	7	3	1	1	1	3000	Sidhdhalepa	99	3	1	1	1	1000	Co-Amoxiolav Cerup	7	2	1	1	1
989	Polonnaruwa	1	3000	Sidhdhalepa	99	3	1	1	1	3000	Ayurwedhic Oil	99	3	1	1	1
990	Polonnaruwa	1	29		5	1	1	1	0	28		5	1	1	1	0	17		99	3	1	1	1	3000	Sidhdhalepa	99	3	1	1	1
991	Polonnaruwa	1	3000	Aurwedha Arishta	6	1	0	1	1	3000	Oil	6	1	0	1	1	3000	Sidhdhalepa	99	1	0	0	0	3000	Asamodha	99	1	0	0	0	3000	Sahida Lunu	99	1	0	0	0	3000	Kalka	99	1	0	0	0	3000	Araththa	99	1	0
992	Polonnaruwa	1	3000	Sidhdhalepa	99	3	0	1	1	3000	Sidhdhartha Oil	99	3	0	1	1	17		2	1	0	1	1	58		2	1	0	1	1	54		2	1	0	1	1	19		2	1	0	1	1
993	Polonnaruwa	1	3000	Sidhdhalepa	99	3	1	1	1	3000	Iodex	99	3	1	1	1
994	Polonnaruwa	0
995	Polonnaruwa	1	3000	Sidhdhalepa	99	3	0	1	1
996	Polonnaruwa	1	17		99	3	0	1	1	3000	Sidhdhalepa	99	3	1	1	1
997	Polonnaruwa	1	3000	Sidhdhalepa	99	3	0	1	1
998	Polonnaruwa	1	60		2	1	0	1	1	1000		2	1	0	1	1	41		2	1	0	1	1	38		2	1	0	1	1	31	n	n	n	n	n	n
999	Polonnaruwa	1	1000	Cyproheptado	5	1	1	1	1	1		5	1	0	1	1	54		5	1	1	1	1	28		5	1	1	1	1	18		5	1	1	1	1	1000	Deriphyl	5	1	1	1	n
1000	Polonnaruwa	0
1001	Polonnaruwa	1	17		7	3	0	1	1
1002	Polonnaruwa	1	17		7	3	1	1	1	3000	Asamodha	99	3	1	1	1
1003	Polonnaruwa	1	17		4	1	0	1	1	3000	Sidhdhalepa	99	3	1	1	1	3000	Asamodha	99	3	1	1	1
1004	Polonnaruwa	1	17	PCM	2	1	0	1	1	51	Domperidone	2	1	1	1	1	8	Cifroloxacine	2	1	1	1	1	1000	Jeewani	2	1	1	1	1
1005	Polonnaruwa	1	17	Paracitamole	2	1	0	1	1	58	Piriton	2	1	0	1	1	57	Dexamethasone	2	1	0	1	1	1	Amoxiciline	2	1	0	1	1
1006	Polonnaruwa	1	1000	Losartan	2	1	0	1	1	29	Melformin	2	1	0	1	1	32	Glibenclanide	2	1	0	1	1	1000	Omiprezole	2	1	0	1	1	51	Domperidone	2	1	0	1	1
1007	Polonnaruwa	1	3000	Arishta	6	1	0	1	1	3000	Guli	6	1	0	1	1	3000	Kudu Mul	6	1	0	1	1	3000	Oil	6	1	0	1	1
1008	Polonnaruwa	1	17	PCM	2	1	0	1	0	14	Cloxaciline	2	1	0	1	0	1	Amoxiciline	2	1	0	1	0	74	Metronidazde	2	1	0	1	0	29	Melformine	2	1	0	1	0	32	Glibendamide	2	1	0	1	0
1009	Polonnaruwa	1	17	PCM	5	1	1	1	1	58	Piriton	5	1	1	1	1	57	Dexamethasene	5	1	1	1	1	1	Amoxiciline	5	1	1	1	1
1010	Polonnaruwa	1	1		5	1	1	1	1
1011	Polonnaruwa	1	17		7	3	1	1	1	3000	Asamodha	99	3	1	1	1
1012	Polonnaruwa	1	54		2	1	0	1	1	1		2	1	1	1	1	1000	Augmentine	2	2	0	1	1	1000	Vit & Mineral	2	2	0	1	1	1000	Erythomicine	2	2	1	1	1	17		2	1	0	1	1
1013	Polonnaruwa	0
1014	Polonnaruwa	1	19	Ibuprofen	2	2	0	1	0	57	Dexamethasene	2	2	0	1	0	1000	Diclofenac	2	2	0	1	0	26	Vitamin C	2	2	0	1	0	17	Paracetemol	2	2	0	1	0	11	Cephalexine	2	2	0	1	0
1015	Polonnaruwa	1	1		5	2	1	0	0	58		5	2	1	0	0	56		5	2	1	0	0	1000	Cetrizene	5	2	1	0	0	3000	Aurvedhic Balm	4	2	1	0	0
1016	Polonnaruwa	1	49		4	2	0	1	1	25		4	2	0	1	1	22		4	2	0	1	1	1000	Multivitamine	4	2	0	1	1	19		4	2	0	1	1	56		4	2	0	1	1	54		4	2	0
1017	Polonnaruwa	1	54	Dp Caps	2	1	1	1	1	1000	Belomethasone	2	1	1	1	1	12		2	1	1	1	1	58		2	2	0	1	0	54		2	2	0	1	0	3000	Sidhdhalepa	99	3	1	1	1
1018	Polonnaruwa	1	17	PCM	5	1	0	1	0	1000	Diclofinac	5	1	0	1	0	51	Domperidone	5	1	0	1	0	49	Famotidine	5	1	0	1	0	50	Promethazine	5	1	0	1	0	27	Seven Seas	5	2	1	1	1	1000	Co - Amoxiclav	5	2	1
1019	Polonnaruwa	1	17		7	3	1	1	1	1000	Drypwater	7	3	1	1	1
1020	Polonnaruwa	1	44	GTN	7	1	1	1	1	1000	Losarton	2	1	0	1	1	40	Clopidogrel	2	1	0	1	1	46	Atorvastatin	2	1	0	1	1	34	Atenalol	2	1	0	1	1	49	Famotadine	2	1	0	1	1	51	Domperidone	2	1	0
1021	Polonnaruwa	1	1		5	1	0	1	1	56		5	1	0	1	1	55		5	1	0	1	1	54		5	1	0	1	1	1000	Citrizene	5	1	0	1	1	17		99	3	1	1	1	3000	Samahan	99	3	1
1022	Polonnaruwa	1	3000	Siddalepa	99	3	1	1	1
1023	Polonnaruwa	1	17		99	3	1	1	1	3000	Siddalepa	99	3	1	1	1
1024	Polonnaruwa	1	1000	Doxorubilin	2	1	1	1	1	1000	Cyclophosphamide	2	1	1	1	1	1000	Tomoxifen	2	1	1	1		17		99	3	1	1	1	3000	Siddalepa	99	3	1	1	1
1025	Polonnaruwa	1	1000	Aspirin	2	1	0	1	1	34		2	1	0	1	0	1000	Al(OH)3	7	1	0	1	0
1026	Polonnaruwa	1	3000	Siddalepa	99	3	1	1	1	17		99	3	1	1	1
1027	Polonnaruwa	1	1		4	3	0	1	1	17		4	3	0	1	1
1028	Polonnaruwa	1	14		2	1	0	1	1
1029	Polonnaruwa	1	1		4	2	0	1	1	58		4	2	0	1	1	57		4	2	0	1	1
1030	Polonnaruwa	1	3000	Siddalepa	99	3	1	1	1	17		99	3	1	1	1
1031	Polonnaruwa	1	40		5	1	1	1	1	36		5	1	0	1	1	46		5	1	1	1	1	25		5	1	0	1	1	26		5	1	0	1	1
1032	Polonnaruwa	1	3000	Asamodha	99	3	1	1	1	3000	Iodex	99	3	1	1	1	17		99	3	1	1	1	36		2	1	0	1	1	46		2	1	0	1	1	40		2	1	0	1	1	41		2	1	0
1033	Polonnaruwa	1	41		2	1	0	1	1	1000	Persentin	2	1	1	1	1	46		2	1	0	1	1	1000	Enalapril	2	1	0	1	1	38		2	1	0	1	1
1034	Polonnaruwa	1	72	Clonazepam	2	1	1	1	1	1000	Na Valproate	2	1	1	1	1	2000		2	1	0	1	1
1035	Polonnaruwa	1	17	Panadol	99	3	1	1	1	3000	Siddalepa	99	3	1	1	1	23	CaCo3	2	1	0	1	1	1000	Calcitriol	2	1	1	1	1	37	Frusemide	2	1	0	1	1	25	FeSo4	2	1	0	1	1	46	Atovastin	2	1	0
1036	Polonnaruwa	1	1		5	1	1	1	1	17		5	1	1	1	1	58		5	1	1	1	1
1037	Polonnaruwa	0
1038	Polonnaruwa	0
1039	Polonnaruwa	0
1040	Polonnaruwa	1	1000	Losarton	7	1	0	1	1	51		7	1	0	1	1	34		7	1	0	1	1	46		7	1	0	1	1	17		7	3	0	1	1	41		2	1	0	1	1	46		2	1	0
1041	Polonnaruwa	1	31		5	1	1	1	1	1000	Acular	7	1	1	1	1	17		99	3	0	1	1	3000	Siddalepa	99	3	1	1	1
1042	Polonnaruwa	1	3000	Balm	7	2	0	0	1	1000	Azathipurime	5	2	1	1	1	73		7	2	1	1	1	1000	Tramadol	7	2	1	1	1	56		7	2	1	1	1	58		7	2	1	1	1	1000	Calzana	7	2	1
1043	Polonnaruwa	1	46		2	1	0	1	1
1044	Polonnaruwa	1	3000	Siddalepa	99	3	0	1	1
1045	Polonnaruwa	1	3000	Siddalepa	99	3	0	1	1	1000	Waitel Cream	7	3	0	1	1
1046	Polonnaruwa	1	3000	Siddhalepa	99	3	0	1	1
1047	Polonnaruwa	0
1048	Polonnaruwa	1	17		99	3	0	1	1	3000	Siddalepa	99	3	0	1	1
1049	Polonnaruwa	1	54		4	1	1	1	1	17		99	3	0	1	1
1050	Polonnaruwa	1	3000	Siddalepa	99	3	0	1	1	3000	Asamodha	99	3	1	1	1	3000	Iodex	99	3	0	1	1	17	Syrup	7	3	1	1	1
1051	Polonnaruwa	1	3000	Siddalepa	99	3	0	1	1	3000	Vendol Balm	99	3	0	1	1
1052	Polonnaruwa	0
1053	Polonnaruwa	1	28		2	1	0	1	1	29		2	1	0	1	0	32		2	1	0	1	0	17		2	1	0	1	1	58		2	1	1	1	1	3000	Asamodha	99	3	1	1	1
1054	Polonnaruwa	1	17		99	3	0	1	1
1055	Polonnaruwa	1	17		7	3	1	1	1	1000	Grip Water	7	3	1	1	1
1056	Polonnaruwa	1	3000	Iodex	99	3	1	1	1	3000	Siddalepa	99	3	1	1	1	17		99	3	1	1	1	3000	Mee Oil	99	3	0	1	1
1057	Polonnaruwa	1	3000	Siddalepa	7	3	1	1	1	17		7	3	1	1	1	1000	Diclofenac	5	2	1	1	1	28		5	2	0	1	1	17		5	2	0	1	1	2000	Syrup(fever)	5	2	0	1	1
1058	Polonnaruwa	1	17		99	3	0	1	1	3000	Siddhalepa	99	3	0	1	1
1059	Polonnaruwa	1	1000	Novaclav	5	2	0	1	1
1060	Polonnaruwa	1	71		2	1	0	1	1
1061	Polonnaruwa	1	17		99	3	1	1	1	3000	Siddalepa	99	3	1	1	1	3000	Samahan	99	3	1	1	1
1062	Polonnaruwa	1	17		5	2	0	1	1	58		5	2	0	1	1	1000		5	1	1	1	1	1000	Al(OH)3	2	1	0	1	1	1000	Omeprazole	2	1	0	1	1	49		2	1	0	1	1	46		2	1	0
1063	Polonnaruwa	1	54		4	1	1	1	0	17		4	1	1	0	0	58		4	1	0	0	0	56		4	1	0	0	0	3000	Siddalepa	99	3	1	1	1
1064	Polonnaruwa	1	17		99	3	1	1	1	3000	Siddalepa	99	3	1	1	1	3000	Beheth Oil	6	3	0	1	0
1065	Polonnaruwa	1	17		99	3	1	1	1	29		2	1	1	1	1	1000	Vital Cream	99	3	1	1	1
1066	Polonnaruwa	1	54	Syrup	2	1	1	1	1	17	Syrup	2	1	1	1	1	1000	Cephalexin Syrup	2	1	1	1	1
1067	Polonnaruwa	1	1000	Ferrup	2	1	1	1	1	1000	CaCo3	2	1	1	1	1	1000	Calcitriol	2	1	1	1	1	1000	M Insuline	2	1	1	0	1	37		1	1	1	1	1	29		2	1	1	1	1	36		7	1	1
1068	Polonnaruwa	1	1000	Calcitriol	7	1	1	1	1	30		2	1	1	1	1	1000	Ferrup	2	1	1	1	1	1000	CaCo3	2	1	1	1	1	3000	Siddalepa	99	3	1	1	1	3000	Asamodha	99	3	1	1	1
1069	Polonnaruwa	1	3000	Mee Oil	99	3	1	1	1
1070	Polonnaruwa	0
1071	Polonnaruwa	1	17	PCM	2	3	0	1	0	58		2	3	0	1	0	1000	Betadine	7	3	1	1	1	1000	Surgical Sprit	7	3	1	1	1	1000	Enalapril	2	1	0	1	0	30		2	1	0	1	0
1072	Polonnaruwa	1	17		5	1	1	1	1	58		5	1	1	1	1	1		5	1	1	1	1
1073	Polonnaruwa	1	1000	Diclofenac	2	1	0	1	0	1000	Omeprazole	2	1	0	1	0	17		2	1	0	1	0
1074	Polonnaruwa	1	1000	Becomethasene	2	1	1	1	1	1000	Asthaline	2	1	1	1	1	1000	Dettol	2	1	1	1		54		2	1	0	1	0	17		2	1	0	1	0
1075	Polonnaruwa	1	29	Melformine	5	1	0	1	1	30	Tolbutamide	5	1	0	1	1	1000	Losarton	5	1	0	1	1	42	Nitidipine	5	1	0	1	1	41	Aspirin	5	1	0	1	1	46	Atovast	5	1	0	1	1
1076	Polonnaruwa	1	3000	Iodex	99	1	1	1	1	1000	Losarton	2	1	0	1	1	28		2	1	0	1	1	42		2	1	0	1	1	41		2	1	0	1	1
1077	Polonnaruwa	1	17		99	3	0	1	1	3000	Iodex	99	3	1	1	1	3000	Siddalepa	99	3	1	1	1
1078	Polonnaruwa	1	1000	ISMN	7	1	0	1	1	46		2	1	0	1	1	42		2	1	0	1	1	49		2	1	0	1	1	57		2	1	0	1	1	71		2	1	0	1	1
1079	Polonnaruwa	1	3000	Siddalepa	99	3	0	1	1	3000	Asamodha	99	3	0	1	1	17		99	3	0	1	1	3000	Siddartha Oil	99	3	0	1	1	31		2	1	0	1	1
1080	Polonnaruwa	1	3000	Aurwedha Balm	99	3	0	1	1	17		99	3	0	1	1	3000	Siddalepa	99	3	0	1	1	3000	Asamodha	99	3	0	1	1	37		2	1	0	1	1	23		2	1	0	1	1	1000	Stematil	2	1	0
1081	Polonnaruwa	1	17		7	3	1	1	1
1082	Polonnaruwa	1	1		5	2	1	1	1	19		5	2	0	1	1	1000	Diclofenac	5	2	1	1	1	1000	Divoncr	5	2	1	1	1	1000		5	2	1	1	1	17		5	2	1	1	1	58		5	2	1
1083	Polonnaruwa	1	3		2	1	1	1	1	1000		7	1	1	1	1	17		99	3	1	1	1	3000		99	3	1	1	1
1084	Polonnaruwa	1	3000		99	2	1	1	1
1085	Polonnaruwa	1	17		99	3	1	1	1
1086	Polonnaruwa	1	49		2	3	0	1	0	42		2	1	0	1	0	38		2	1	0	1	0	37		2	1	0	1	0	26		2	3	0	1	0
1087	Polonnaruwa	1	17		99	3	1	1	1	3000	Siddalepa	99	3	1	1	1	1000	Gentamycine Eye Drop	2	2	1	1	1	1000	Methyl Salicilate	2	2	0	1	1
1088	Polonnaruwa	1	17		99	3	1	1	1	3000	Siddalepa	99	3	1	1	1
1089	Polonnaruwa	1	1000	Methyl Salicilate	2	2	0	1	1	1000	Enalapril	2	1	0	1	0	38		2	1	0	1	0	29		2	1	0	1	0	1000	Glicazide	2	1	0	1	0
1090	Polonnaruwa	1	3000	Siddalepa	99	3	1	1	1	3000	Asamodha	99	3	1	1	1	17		99	3	1	1	1	19		2	1	0	1	0	26		2	1	0	1	0
1091	Polonnaruwa	1	3000	Siddalepa	99	3	1	1	1
1092	Polonnaruwa	1	1000	Azythromicine	5	2	1	1	1	1000	Penycof caugh syrup	5	2	1	1	1	11		5	1	1	1	1	17		5	1	1	1	1	58		5	1	1	1	1	2000	Syrup	5	1	1	1	1	12	Erytromicine	5	1	0
1094	Polonnaruwa	1	17		99	3	1	1	1
1095	Polonnaruwa	1	17		5	2	0	1	1	1		5	2	0	1	1	58		5	2	0	1	1	12		5	2	0	1	0	55		5	2	0	1	0	19		5	2	0	0	0	17		2	3	0
1096	Polonnaruwa	0
1097	Polonnaruwa	1	58		5	2	0	1	1	54		5	2	0	1	1	28		5	2	0	1	1	n		5	2	0	1	1	1		5	2	0	1	1	17		5	2	0	1	1	3000	Siddalepa	99	3	1
1097.5	Polonnaruwa	0
1098	Polonnaruwa	1	3000	Asamodha	99	3	1	1	1	3000	Siddalepa	99	3	1	1	1	2000		99	3	1	1	1	17		2	2	0	1	0	8		2	2	0	1	0	58		2	2	0	1	0	2000	Syrup for fever	2	2	0
1099	Polonnaruwa	1	17		2	2	0	1	1	54		2	2	0	1	0	12		2	2	0	1	0	3000	Siddalepa	99	3	1	1	1
1100	Polonnaruwa	1	1		2	1	0	1	0	54		2	1	0	1	0	58		2	1	0	1	0	17		2	1	0	1	0	36		2	1	0	1	0	38		2	1	0	1	0
1101	Polonnaruwa	1	29		2	1	1	0	0	30		2	1	1	0	0	17		2	3	1	1	0
1102	Polonnaruwa	1	54	DP Caps	2	1	1	0	1	1000	Fluoxetine	2	1	1	0	1	1000	Omeprazole	2	1	1	0	1	53		2	1	1	0	1	1000	Neurobin	2	1	1	0	1
1103	Polonnaruwa	1	1000	Diclofenac	2	1	0	1	0	28		2	1	0	1	0	49		2	1	0	1	0	17		99	3	0	1	0
1104	Polonnaruwa	0
1105	Polonnaruwa	1	17		5	2	0	1	1	58		5	2	0	1	1	1		5	2	0	1	1	51		5	2	0	1	1
1106	Polonnaruwa	1	1000	ISDN	2	1	1	1	1	1000	Losarton	2	1	1	1	1	1000	KCl	2	1	1	1	1	35		2	1	1	1	1	41		2	1	1	1	1	40		2	1	1	1	1	39		2	1	1
1107	Polonnaruwa	1	3000	Siddalepa	99	3	1	1	1	3000	Beheth Guli	6	2	0	0	0
1108	Polonnaruwa	1	1000	Diclofenac	3	1	1	1	1	1000	Citrizene	3	1	1	1	1	56		3	1	1	1	1	58		3	1	1	1	1	3000	Kashaya	4	1	0	1	1	3000	Aurwedhic Oil	4	1	0	1	1
1109	Polonnaruwa	1	1000	Mosaprite	5	1	1	1	1	1000	Esomapruzole	5	1	1	1	1	1000	Loratadine	5	1	1	1	1	54	DP Caps	5	1	1	1	1	1000	Formoterol DP Caps	5	1	1	1	1
1110	Polonnaruwa	1	17		2	2	1	1	0	58		2	2	1	1	0	1000	Cetrizene	2	2	1	1	0	1000	Omeprazole	2	1	1	1	0	1		2	1	1	1	0	28		2	1	1	1	0	54		2	1	1
1111	Polonnaruwa	1	17		99	3	1	1	0	3000	Siddalepa	99	3	1	1	0
1112	Polonnaruwa	1	17		99	3	1	1	1
1113	Polonnaruwa	1	1000	Diclofenac	2	1	1	0	1	17		2	1	1	0	1	49		2	1	1	0	1	46		2	1	1	0	1	3000	Siddalepa	99	3	1	0	1	3000	Prakrama Oil	99	3	1	0	1
1114	Polonnaruwa	1	1000	Diclofenac	2	1	1	1	1	17		2	1	1	1	1	3000	Siddalepa	99	3	1	1	1
1115	Polonnaruwa	1	1000	Sulfasalazine	2	1	1	1	1	22		2	1	1	1	1	28		2	1	1	1	1	1000	Diclofenac	2	1	1	1	1	49		2	1	1	1	1	3000	Iodex Balm	99	3	1	1	1
1116	Polonnaruwa	1	17		99	3	1	1	1	3000	Iodex Balm	99	3	1	1	1	3000	Siddalepa	99	3	1	1	1
1117	Polonnaruwa	1	1000	Cloxaciline	2	2	0	0	0	17		2	2	0	0	0	54		2	2	0	0	0	58		2	2	0	0	0
1118	Polonnaruwa	1	54		2	1	1	1	1	1000	Losarton	2	1	1	1	1	1000	Haloperitol	2	1	1	1	1	1000	Na Valporate	2	1	1	1	1	30		2	1	1	1	1	3000	Siddalepa	99	3	1	1	1	3000	Beheth Oil	6	2	0
1119	Polonnaruwa	1	17		99	3	1	1	1	3000	Siddalepa	99	3	1	1	1	3000	Iodex	99	3	1	1	1
1120	Polonnaruwa	1	17		2	2	0	1	1	3000	Siddalepa	99	3	1	1	1	3000	Beheth Oil	99	3	1	1	1
1121	Polonnaruwa	1	3000	Siddalepa	99	3	0	0	1	17		99	3	1	1	1
1122	Polonnaruwa	1	40		2	1	1	1	1	1000	Metopralol	2	1	1	1	1	1000	Omeprazole	2	1	1	1	1	33		2	1	1	1	1	36		2	1	1	1	1	17		99	3	1	1	1
2020	Kandy	1	1	tab	7	3	1	1	1	n	oil	7	3	0	1	1	1	solution	7	3	1	1	1	1	tab	7	2	1	1	1	1	tab	7	2	1	1	1	1	tab	2	1	0	1	1	1	tab	2	1	0
2021	Kandy	1	1	tab	1	3	1	0	1	1	tab12	2	2	0	0	0	0							0							0							0							0
2022	Kandy	1	1	tab	1	3	1	0	1	1	tab12	2	2	0	0	0	0							0							0							0							0
2031	Kandy	1	1	tab	4	1	1	0	1	1	tab	4	1	1	0	0	1	cream	4	1	0	0	0	1	tab	4	1	1	1	1	1	tab	4	1	0	0	0	0							0
2032	Kandy	1	1	tab	1	1	1	1	1	1	tab	1	1	1	1	0	1	tab	1	1	1	1	1	1	tab	1	1	1	1	1	2	oil	6	1	1	1	1	0							0
2033	Kandy	1	1	tab	1	3	1	0	1	1	tab12	2	2	0	0	0	0							0							0							0							0
2034	Kandy	1	1	cream	5	1	1	1	1	1	tab	4	1	0	0	0	1	tab	4	1	0	0	0	1	tab	4	1	0	0	0	1	tab	4	1	0	0	0	2	siddhalepa	8	1	1	1	1	0
2035	Kandy	0
2036	Kandy	1	1	gripe Mix	99	3	1	1	1	1	tab	99	3	0	1	0	2	asamodagam	99	3	1	1	0	2	sddhalepa	99	3	0	1	1	0							0							0
2037	Kandy	1	1	tab	7	3	0	1	1	1	tab	5	3	0	1	1	1	tab	5	3	1	1	0	1	tab	5	3	0	1	1	1	tab	5	3	0	1	1	1	tab	5	3	0	1	1	1	tab	7	3	1
2038	Kandy	1	1	syrup	5	1	0	1	1	1	syrup	5	1	0	1	0	1	tab	5	1	0	1	0	1	tab	5	1	1	1	1	1	syrup	7	1	1	1	1	1	tab	7	1	1	1	1	2	iodex	99	1	1
2039	Kandy	1	1	tab	7	1	1	1	1	1	tab	7	1	0	0	0	1	tab	7	1	1	1	0	0							0							0							0
2040	Kandy	1	1	tab	5	1	0	1	1	1	tab	5	1	0	1	0	1	tab	5	1	0	1	0	1	tab	5	1	0	1	1	1	tab	99	3	0	0	1	1	tab	7	1	0	1	1	0
2041	Kandy	1	1	tab	7	1	1	1	1	1	tab	7	7	1	1	0	1	tab	7	3	0	1	0	2	cream	7	3	1	1	1	0							0							0
2042	Kandy	1	1	tab	7	1	0	1	1	1	tab	99	3	1	1	0	1	tab	7	1	0	1	1	2	siddhalepa	99	3	0	1	1	0							0							0
2043	Kandy	1	1	tab	7	3	1	1	1	0							0							0							0							0							0
2044	Kandy	1	1	tab	7	1	0	1	1	1	tab	7	1	0	1	0	1	tab	7	1	0	1	0	1	tab	7	1	0	1	1	1	cream	7	1	0	1	1	1	cream	7	2	1	1	1	1	cream	7	3	0
2045	Kandy	1	1	tab	2	1	0	1	1	1	tab	2	1	0	1	0	2	balm	6	1	0	1	0	2	sddhalepa	6	1	0	1	1	1	tab	5	3	0	1	1	1	tab	5	3	0	1	1	1	tab	7	3	0
2047	Kandy	1	1	tab	2	1	0	1	1	1	tab	2	1	0	1	0	1	tab	5	3	0	1	1	1	tab	1	2	0	1	1	1	tab	5	1	0	1	1	1	tab	5	1	0	1	1	1	tab	5	1	0
2048	Kandy	1	1	tab	2	1	0	1	0	1	tab	2	1	0	1	0	1	tab	2	1	0	1	0	1	tab	2	1	0	1	1	1	tab	7	1	0	1	0	1	tab	2	1	0	1	0	1	tab	2	1	0
2049	Kandy	1	1	tab	7	2	1	1	1	1	tab	7	1	1	1	0	1	tab	2	1	0	1	0	1	tab	2	1	0	1	0	1	tab	2	1	0	1	0	1	tab	7	2	1	1	1	1	tab	7	1	1
2050	Kandy	1	1	tab	7	1	1	1	1	1	tab	7	1	1	1	0	1	tab	7	1	1	1	0	1	tab	7	3	1	1	1	1	balm	7	3	1	1	1	2	vendol	7	3	1	1	1	1	spray	7	3	1
2051	Kandy	1	1	cream	7	1	0	1	1	1	cream	7	2	0	1	1	1	vitamin	7	2	0	1	0	0							0							0							0
2052	Kandy	1	1	tab	2	1	1	1	1	1	tab	99	3	1	1	1	1	oil	99	3	1	1	0	0							0							0							0
2053	Kandy	1	1	tab	99	3	1	1	1	1	tab	5	1	1	1	1	1	tab	5	2	1	1	0	1	gel	5	2	1	1	1	1	tab	5	2	0	1	1	1	tab	5	1	1	1	1	1	tab	5	1	1
2054	Kandy	1	1	syrup	7	3	1	1	1	1	tab	2	1	1	1	1	1	tab	2	1	0	1	1	1	tab	7	1	1	1	1	1	syrup	7	1	0	1	1	0							0
2055	Kandy	1	1	tab	7	3	1	1	1	1	balm	7	3	1	1	1	1	tab	2	3	0	1	0	1	balm	2	3	0	1	0	1	tab	7	3	1	1	1	0							0
2057	Kandy	1	2	iodex	99	2	1	1	1	1	panadol	99	3	1	1	1	2	wendol	99	2	1	1	0	0							0							0							0
2058	Kandy	1	1	tab	7	1	1	1	1	1	tab	5	2	0	1	1	1	tab	5	2	1	1	1	1	tab	5	2	0	1	0	1	tab	5	3	0	1	1	1	tab	7	3	0	1	1	0
2059	Kandy	1	1	tab	7	3	0	1	1	1	tab	2	1	0	1	1	1	tab	7	3	1	1	1	0							0							0							0
2060	Kandy	1	1	tab	3	1	0	1	1	1	tab	3	1	0	1	1	0							0							0							0							0
2061	Kandy	1	1	tab	99	3	1	1	1	1	tab	7	3	1	1	1	1	tab	7	3	1	1	1	1	tab	7	3	1	1	1	0							0							0
2062	Kandy	1	1	tab	7	1	1	1	1	1	tab	7	1	1	1	1	1	tab	7	1	1	1	1	1	tab	7	1	1	1	1	1	tab	7	1	1	1	1	1	tab	7	3	0	1	1	2	vics	7	3	1
2063	Kandy	1	1	tab	7	3	1	1	1	1	tab	7	3	1	1	1	1	tab	7	3	1	1	1	2	detol	7	3	1	1	1	1	solution	7	3	1	1	1	2	tab	7	3	0	0	0	1	surgical sp.	7	3	1
2064	Kandy	1	1	tab	7	1	1	1	0	1	tab	7	1	1	1	1	1	tab	5	2	0	1	1	1	tab	5	2	0	1	1	1	tab	5	2	1	1	1	1	tab	99	3	1	1	1	0
2065	Kandy	1	1	tab	7	1	1	1	0	1	tab	7	1	1	1	1	1	tab	99	3	1	1	1	1	tab	7	3	1	1	1	1	tab	7	3	1	1	1	1	tab	7	3	1	1	1	0
2066	Kandy	1	2	vics	7	3	0	1	0	2	betadine	7	3	1	1	1	2	detol	99	3	1	1	1	1	tab	99	3	1	1	1	1	tab	7	3	1	1	1	0							0
2067	Kandy	1	1	tab	5	2	0	1	0	1	tab	5	2	0	1	1	1	tab	5	2	0	1	1	1	tab	7	2	0	1	1	1	tab	5	2	0	1	1	1	syrup	5	2	1	1	1	1	tab	5	2	1
2068	Kandy	1	1	tab	5	1	0	1	0	1	tab	5	1	0	1	1	1	tab	5	1	0	1	1	1	tab	5	1	0	1	1	2	siddhalepa	7	3	1	1	1	0							0
2069	Kandy	1	1	gel	7	1	0	1	0	1	tab	7	1	0	1	1	1	tab	7	1	0	1	1	1	tab	7	1	1	1	1	1	solution	7	3	1	1	1	0							0
2070	Kandy	1	1	tab	2	1	0	1	1	1	tab	2	2	0	1	1	1	tab	2	1	0	1	0	1	tab	2	1	0	1	1	1	tab	2	1	0	1	1	1	tab	2	1	0	1	1	1	tab	2	1	0
2071	Kandy	1	2	oil	7	1	0	1	0	1	tab	7	3	0	1	1	1	tab	7	3	0	1	1	1	solution	7	3	1	1	1	0							0							0
2072	Kandy	1	1	syrup	7	3	0	1	0	1	syrup	7	3	1	1	1	0							0							0							0							0
2073	Kandy	1	1	tab	7	1	0	1	0	1	tab	7	1	0	1	1	1	tab	7	1	0	1	1	1	tab	7	1	1	1	1	1	tab	7	1	1	1	1	1	tab	7	1	1	1	1	2	vics	7	3	0
2074	Kandy	1	1	syrup	7	3	1	0	0	1	solution	7	3	0	1	1	2	oil	8	3	1	1	1	2	oil	8	3	1	1	1	2	oil	8	3	1	1	1	2	oil	8	3	1	1	1	2	oil	8	3	1
2075	Kandy	1	1	tab	7	n	0	0	0	0							0							0							0							0							0
2076	Kandy	1	1	tab	5	1	0	1	0	1	tab	5	1	1	1	1	1	liquid	5	1	1	1	1	1	tab	5	1	1	1	1	0							0							0
2077	Kandy	1	1	tab	4	1	1	1	0	1	tab	4	1	0	1	1	0							0							0							0							0
2078	Kandy	1	1	syrup	7	1	1	1	1	1	tab	7	1	1	1	1	0							0							0							0							0
2079	Kandy	1	1	tab	5	2	0	1	1	1	tab	5	2	0	1	1	1	tab	5	2	0	1	1	1	tab	5	2	1	1	1	1	tab	99	3	1	1	1	1	tab	7	1	1	1	1	1	tab	7	1	1
2080	Kandy	1	1	tab	4	1	0	0	1	1	tab	4	1	0	0	1	1	tab	4	1	0	0	1	1	tab	4	1	1	0	1	1	tab	4	1	1	0	1	1	tab	4	1	0	0	1	1	tab	4	3	1
2081	Kandy	1	1	tab	5	1	1	1	1	1	tab	5	1	1	1	1	1	tab	5	1	1	1	1	1	tab	7	3	1	1	1	0							0							0
2082	Kandy	1	1	tab	2	1	0	1	0	1	tab	2	1	0	1	0	1	tab	2	1	0	1	0	1	oil	99	3	1	1	1	0							0							0
2083	Kandy	1	1	panadol	99	3	1	1	1	0							0							0							0							0							0
2084	Kandy	1	1	tab	7	3	1	1	1	2	asamodhagam	7	3	0	0	0	1	tab	2	2	0	1	0	1	tab	2	2	0	1	0	1	tab	2	2	0	1	0	0							0
2085	Kandy	1	1	solution	7	2	1	1	1	1	solution	7	2	1	1	1	1	solution	7	1	1	1	1	1	tab	7	1	1	1	1	1	tab	7	1	1	1	1	1	tab	8	1	1	1	1	1	tab	7	1	0
2086	Kandy	1	1	tab	7	1	0	1	1	1	tab	7	1	0	1	1	1	tab	7	1	0	1	1	1	tab	7	1	1	1	1	2	siddhalepa	99	2	1	1	0	0							0
2087	Kandy	1	1	tab	2	1	0	1	1	1	tab	7	1	1	1	1	1	tab	2	1	0	1	0	1	tab	2	1	0	1	0	1	tab	2	1	0	1	0	0							0
2089	Kandy	1	1	tab	2	2	0	1	0	1	tab	2	2	0	1	0	1	tab	2	2	0	1	0	1	tab	2	2	0	1	1	1	balm	7	3	1	1	1	0							0
2090	Kandy	1	1	tab	2	1	0	1	0	1	tab	2	1	0	0	0	1	tab	2	1	0	0	0	1	tab	2	1	0	0	0	1	tab	5	2	0	0	0	2	oil	99	3	1	0	0	0
2091	Kandy	1	1	tab	7	2	0	1	1	1	solution	7	2	1	1	1	1	tab	99	3	1	1	1	1	syrup	7	3	1	1	1	0							0							0
2092	Kandy	1	1	syrup	5	1	0	1	1	1	tab	5	1	0	1	0	1	tab	2	2	0	1	0	1	tab	5	1	0	1	0	1	tab	7	1	1	1	1	1	syrup	7	3	1	1	1	1	tab	7	3	1
2093	Kandy	1	1	tab	5	2	0	1	1	1	tab	5	2	0	1	1	1	tab	5	2	0	1	1	1	tab	5	2	0	1	1	1	tab	99	n	1	1	1	2	siddhalepa	99	n	1	1	1	0
2094	Kandy	1	1	tab	7	1	0	1	1	1	tab	4	1	0	1	1	1	tab	99	3	0	1	1	2	balm	99	3	1	1	1	2	balm	99	3	1	1	1	0							0
2095	Kandy	1	1	tab	5	2	0	1	1	1	tab	5	2	0	1	1	1	tab	5	2	0	1	1	1	tab	99	3	0	1	1	2	siddhalepa	99	3	0	1	1	2	asamodagam	99	3	0	1	1	0
2096	Kandy	1	1	tab	4	1	0	1	1	1	tab	4	1	0	1	1	1	tab	4	1	0	1	1	2	siddhalepa	99	3	1	1	1	1	tab	99	3	1	1	1	1	balm	4	3	0	1	1	1	piriton	99	3	0
2097	Kandy	1	1	tab	99	3	1	1	1	1	cream	7	1	1	1	1	1	syrup	7	3	1	1	1	0							0							0							0
2098	Kandy	1	1	tab	7	1	1	1	1	1	tab	7	1	1	1	1	1	tab	7	1	1	1	1	1	tab	99	3	1	1	1	1	tab	99	3	1	1	1	0							0
2099	Kandy	1	1	tab	2	1	0	1	1	1	tab	2	1	0	1	1	1	tab	2	1	0	1	1	1	tab	2	1	0	1	0	1	tab	2	1	0	1	1	1	tab	99	3	1	1	1	1	cream	7	3	1
2100	Kandy	1	1	syrup	5	2	0	1	1	0							0							0							0							0							0
2101	Kandy	1	1	tab	2	1	0	1	1	1	tab	2	1	0	1	1	1	tab	2	1	0	1	1	1	tab	2	1	0	1	0	1	tab	2	1	0	1	1	1	tab	2	1	0	1	1	1	tab	2	1	0
2102	Kandy	1	1	tab	2	1	0	1	0	1	tab	2	1	0	1	0	1	tab	2	1	0	1	0	1	tab	2	1	0	1	0	1	tab	99	3	1	1	0	1	betadine	99	3	1	1	0	1	spirit	7	3	0
2103	Kandy	1	1	tab	2	2	0	1	0	1	tab	2	2	0	1	0	1	tab	2	2	0	1	0	1	tab	2	2	0	1	0	1	tab	2	2	0	1	0	1	tab	5	3	1	1	1	1	tab	5	3	0
2104	Kandy	1	1	tab	5	2	1	1	1	1	tab	5	2	1	1	1	1	tab	5	2	0	1	1	1	tab	5	2	0	1	1	1	tab	2	2	1	1	0	2	oil	99	3	1	1	0	0
2105	Kandy	1	1	panadol	99	3	1	1	1	0							0							0							0							0							0
2106	Kandy	1	1	tab	2	1	0	1	1	1	tab	2	1	0	1	1	1	tab	2	1	0	1	1	1	tab	2	1	0	1	0	0							0							0
2107	Kandy	1	1	tab	7	2	1	1	0	1	tab	2	3	1	1	1	1	tab	2	1	0	1	0	1	tab	2	1	0	1	0	1		2	1	0	1	0	1	tab	2	1	0	1	0	1	tab	2	1	0
2108	Kandy	1	1	tab	2	1	0	1	0	1	tab	2	1	0	1	0	1	tab	2	1	0	1	0	1	tab	2	1	0	1	1	1	tab	2	1	0	1	0	0							0
2109	Kandy	1	1	tab	99	3	1	1	1	1	tab	7	3	1	1	1	2	balm	99	3	1	1	1	0							0							0							0
2110	Kandy	1	1	cream	5	2	0	1	1	1	tab	5	2	1	1	1	1	atb	5	2	1	1	1	1	gel	5	2	0	1	0	1	tab	7	3	0	0	0	2	siddhalepa	7	3	1	1	0	2	asamo	99	3	1
2111	Kandy	1	1	tab	5	3	0	1	1	2	samahan	5	3	0	1	1	2	asamodagam	7	3	0	1	1	0							0							0							0
2112	Kandy	1	2	iodex	8	3	0	1	1	2	siddhalepa	8	3	1	1	1	2	salbutamol	7	1	0	1	1	1	tab	1	3	1	1	0	0							0							0
2113	Kandy	1	1	balm	5	1	1	1	1	1	tab	4	1	1	1	1	1	tab	4	1	0	1	1	1	tab	4	1	0	1	0	1	tab	4	1	0	1	0	0							0
2114	Kandy	1	1	balm	99	3	1	1	1	1	tab	4	2	0	1	0	1	tab	4	2	0	1	1	1	tab	4	2	0	1	1	0							0							0
2115	Kandy	1	1	tab	2	1	0	1	1	1	tab	2	1	0	1	1	1	tab	2	1	0	1	1	1	tab	7	3	0	1	0	1	tab	99	3	0	1	1	2	siddhalepa	99	3	0	1	0	0
2116	Kandy	1	1	tab	5	2	0	1	1	1	tab	5	2	0	1	1	1	tab	5	2	0	1	1	1	tab	5	2	0	1	0	1	tab	5	2	0	1	1	1	tab	7	1	1	1	1	1	tab	5	3	0
2117	Kandy	1	1	tab	7	3	1	1	1	1	tab	99	3	1	1	1	0							0							0							0							0
2118	Kandy	0
2119	Kandy	1	1	tab	7	3	1	1	1	1	tab	5	1	0	1	1	1	tab	5	1	0	1	0	1	tab	5	1	0	1	1	1	tab	99	1	0	1	1	2	siddhalepa	99	2	1	1	1	0
2120	Kandy	1	1	syrup	7	3	1	1	1	0							0							0							0							0							0
2121	Kandy	1	1	tab	2	1	0	1	1	1	tab	2	1	1	1	1	0							0							0							0							0
2122	Kandy	1	1	tab	2	1	0	1	1	1	tab	2	1	1	1	1	1	tab	5	1	0	1	1	1	tab	5	1	1	1	1	1	tab	5	1	0	1	1	1	tab	5	1	1	1	1	0
2123	Kandy	1	1	tab	7	1	1	1	1	1	tab	5	1	0	1	1	1	tab	5	1	0	1	1	1	tab	5	1	1	1	1	1	tab	5	1	0	1	1	1	tab	5	1	1	1	1	1	tab	7	1	0
2124	Kandy	1	1	tab	7	1	1	1	1	1	tab	7	2	0	1	1	1	tab	7	1	1	1	1	1	tab	4	1	0	1	1	1	tab	4	1	0	1	0	1	tab	4	1	0	1	0	0
2125	Kandy	1	1	tab	7	1	1	1	1	1	tab	7	1	1	1	1	1	tab	2	1	0	1	1	1	tab	2	1	1	1	1	1	tab	2	1	0	1	1	1	tab	2	1	0	1	1	1	tab	7	1	1
2126	Kandy	1	1	tab	7	1	0	1	1	1	tab	7	1	0	1	1	1	tab	7	1	0	1	1	0							0							0							0
2127	Kandy	1	1	tab	5	1	1	1	1	0							0							0							0							0							0
2128	Kandy	1	1	cream	7	1	0	1	1	1	gel	1	3	0	1	1	1	tab	99	3	0	1	1	2	siddhalepa	99	3	0	1	1	0							0							0
2129	Kandy	1	1	tab	5	3	0	1	1	1	tab	5	3	0	1	1	1	tab	5	3	0	1	1	1	tab	2	3	0	1	0	1	tab	2	3	0	1	0	1	tab	2	3	0	1	0	1	tab	2	3	0
2130	Kandy	1	1	tab	2	1	0	1	1	1	tab	7	1	0	1	1	1	tab	2	1	0	1	1	1	tab	2	1	1	1	1	1	tab	7	1	0	1	1	1	tab	7	1	0	1	1	1	tab	7	1	0
2131	Kandy	1	1	cream	2	3	0	1	1	1	tab	8	3	0	1	1	1	tab	8	3	0	1	1	0							0							0							0
2132	Kandy	1	1	tab	2	3	0	1	1	1	gel	7	3	1	1	1	1	gel	7	3	1	1	1	1	tab	7	3	1	1	1	2	siddhalepa	8	3	0	1	1	0							0
2133	Kandy	1	1	tab	2	1	1	1	1	1	tab	2	1	1	1	1	1	tab	2	1	1	1	1	1	tab	5	1	1	1	1	1	tab	5	1	1	1	1	1	tab	5	1	1	1	1	1	tab	5	1	1
2134	Kandy	1	1	tab	2	1	1	1	1	1	tab	2	1	1	1	1	1	tab	2	1	1	1	1	1	tab	2	1	0	1	0	1	tab	2	1	0	1	0	1	tab	2	1	0	1	0	0
2135	Kandy	1	2	oil	6	1	0	1	1	0							0							0							0							0							0
2136	Kandy	1	1	panadol	99	3	1	1	1	0							0							0							0							0							0
2137	Kandy	1	1	tab	2	2	0	1	1	1	tab	2	2	0	1	1	1	tab	5	2	1	1	1	1	tab	2	2	0	1	1	1	tab	2	2	1	1	1	1	gel	7	3	1	1	1	1	solution	7	3	1
2138	Kandy	1	1	tab	7	1	1	1	1	1	tab	2	1	0	1	1	1	tab	2	1	1	1	1	1	tab	2	1	0	1	1	1	tab	2	1	1	1	1	1	tab	2	1	1	1	1	1	tab	2	1	0
2139	Kandy	1	1	tab	2	1	0	1	1	1	tab	2	1	0	1	1	1	tab	2	1	1	1	1	1	tab	2	1	0	1	1	1	tab	2	1	1	1	1	0							0
2140	Kandy	0
2141	Kandy	1	1	tab	7	1	1	1	1	1	tab	7	3	1	1	1	0							0							0							0							0
2142	Kandy	1	1	tab	5	2	1	1	1	1	tab	5	2	1	1	1	1	tab	5	2	1	1	1	1	tab	7	2	1	1	1	1	tab	7	1	1	1	1	1	tab	7	1	1	1	1	1	tab	7	1	1
2143	Kandy	1	1	tab	7	3	1	1	1	1	tab	7	3	1	1	1	1	tab	5	2	1	1	1	1	tab	5	2	1	1	1	1	tab	5	2	1	1	1	1	tab	99	3	1	1	1	1	tab	7	1	1
2144	Kandy	1	1	tab	7	1	0	1	0	1	tab	7	1	1	1	1	1	tab	7	3	1	1	1	1	tab	7	1	1	1	1	1	tab	7	1	1	1	1	1	tab	7	3	1	1	1	1	tab	7	1	1
2145	Kandy	1	1	tab	2	1	0	1	1	1	tab	2	1	0	1	1	1	tab	2	1	0	1	1	1	tab	2	1	0	1	1	1	tab	2	1	0	1	1	2	siddhalepa	99	3	0	1	1	0
2146	Kandy	1	1	tab	2	1	0	1	1	1	tab	2	1	1	1	1	1	tab	2	1	0	1	1	1	tab	2	1	0	1	1	1	tab	2	1	0	1	1	1	tab	7	1	1	1	1	1	tab	2	1	0
2147	Kandy	1	1	tab	5	1	0	1	1	1	tab	5	1	0	1	1	1	tab	5	1	0	1	1	1	tab	5	1	0	1	1	1	tab	5	1	0	1	1	1	tab	5	1	0	1	1	0
2148	Kandy	1	1	tab	2	1	0	1	1	1	tab	2	1	0	1	1	1	tab	2	1	0	1	1	1	tab	2	1	0	1	1	1	tab	7	1	0	1	1	0							0
2149	Kandy	1	1	tab	99	3	0	1	1	2	siddha	99	3	0	1	1	0							0							0							0							0
2150	Kandy	1	1	tab	5	1	0	1	1	1	tab	7	1	0	1	1	1	tab	2	1	0	1	1	1	tab	2	1	0	1	1	1	tab	7	1	0	1	1	0							0
2151	Kandy	1	1	tab	7	2	1	1	1	1	tab	7	2	0	1	1	1	tab	7	2	0	1	1	0							0							0							0
2152	Kandy	1	1	tab	5	1	1	1	1	1	tab	5	1	0	1	1	1	tab	5	1	1	1	1	1	tab	5	1	1	1	1	1	tab	7	1	0	1	1	1	tab	2	1	0	1	1	1	tab	2	1	0
2153	Kandy	1	1	tab	4	1	1	1	1	1	tab	4	1	0	1	1	1	tab	4	1	0	0	1	1	tab	4	1	0	1	1	1	tab	4	1	0	1	1	1		4	1	0	1	1	1	tab	4	1	0
2154	Kandy	1	1	tab	7	2	1	1	1	1	tab	5	2	0	1	1	1	tab	5	2	0	1	1	1	tab	5	2	0	1	1	1	tab	5	2	0	1	1	0							0
2155	Kandy	1	1	tab	7	3	1	1	1	1	tab	7	1	1	1	1	2	siddhalepa	7	3	1	1	1	0							0							0							0
2156	Kandy	1	1	tab	7	3	1	1	1	1	tab	7	3	1	1	1	0							0							0							0							0
2157	Kandy	1	1	tab	7	1	0	1	1	1	tab	2	1	0	1	1	1	tab	2	1	0	1	1	1	tab	2	1	0	1	1	1	tab	2	1	0	1	1	1	tab	2	1	0	1	1	1	tab	7	3	1
2158	Kandy	1	1	tab	7	1	0	1	1	1	tab	7	1	0	1	1	1	tab	7	1	1	1	1	1	tab	99	3	1	1	1	1	tab	7	1	0	1	1	2	siddhalepa	99	3	1	1	1	0
2159	Kandy	1	1	tab	5	2	0	1	1	1	tab	5	2	0	1	1	1	tab	5	2	0	1	1	1	tab	5	2	0	1	1	1	tab	5	2	0	1	1	1	tab	5	2	0	1	1	1	syrup	5	2	0
2160	Kandy	1	1	tab	7	1	1	1	1	1	tab	7	1	1	1	1	1	tab	7	1	1	1	1	1	tab	4	1	0	1	0	1	gel	5	1	0	0	1	0							0
2161	Kandy	0
2162	Kandy	1	1	syrup	7	3	1	1	1	1	gripe mix	7	3	1	1	1	1	vitamin syrup	7	3	1	1	1	1	syrup	7	3	1	1	1	1	tab	7	3	1	1	1	2	siddha	99	3	0	1	1	1	tab	7	1	0
2163	Kandy	1	1	tab	7	1	0	1	1	1	tab	7	1	0	1	1	1	tab	7	1	0	1	1	1	tab	7	1	0	1	1	1	tab	7	1	0	1	1	1	tab	7	1	0	1	1	1	tab	7	1	n
2164	Kandy	1	1	tab	2	1	0	1	0	1	tab	2	1	0	1	0	1	tab	2	1	0	1	0	1	tab	2	1	0	1	0	1	tab	5	1	1	1	0	1	tab	5	1	0	1	1	1	tab	5	1	0
2165	Kandy	1	1	tab	7	2	1	1	1	2	cream	7	3	1	1	1	1	tab	2	2	0	1	1	0							0							0							0
2166	Kandy	1	1	tab	2	2	0	1	1	1	tab	2	2	0	1	1	0							0							0							0							0
2167	Kandy	1	1	solution	2	2	1	1	1	1	solution	7	2	1	1	1	1	tab	2	1	0	1	0	1	tab	7	1	0	1	1	1	tab	2	1	0	1	0	1	tab	2	1	0	1	0	1	tab	2	1	0
2168	Kandy	1	1	tab	2	1	0	1	0	1	tab	2	1	0	1	0	1	tab	2	1	0	1	0	1	tab	2	2	0	1	0	1	tab	7	1	1	1	0	1	tab	7	1	0	1	0	0
2169	Kandy	1	1	balm	99	3	1	1	1	2	oil	6	1	0	0	1	2	oil	6	1	0	1	1	n		6	1	0	1	1	2	oil	6	1	1	1	0	n		6	1	1	1	0	2	oil	99	3	0
2170	Kandy	0
2171	Kandy	1	1	tab	99	3	1	1	1	2	siddhalepa	99	3	1	1	1	2	oil	99	1	0	1	1	0							0							0							0
2172	Kandy	1	1	tab	7	2	0	1	1	1	tab	99	3	1	1	1	1	cream	8	3	0	1	1	0							0							0							0
2173	Kandy	1	1	tab	4	1	0	1	1	1	tab	4	1	1	1	1	1	tab	4	1	0	1	1	1	tab	4	1	1	1	1	2	oil	99	2	1	1	1	2	balm	99	3	0	1	1	1	tab	2	2	n
2174	Kandy	1	1	tab	7	1	0	1	1	1	tab	7	1	0	1	1	1	tab	7	1	0	1	1	1	tab	5	1	1	1	1	1	tab	7	1	1	1	1	1	tab	7	1	1	1	1	1	tab	5	1	n
2175	Kandy	1	1	tab	2	1	0	1	1	1	tab	2	1	0	1	1	1	tab	2	1	1	1	1	1	tab	2	3	1	1	1	1	tab	99	3	1	1	1	1	tab	2	3	1	1	1	1	tab	2	2	n
2176	Kandy	1	1	hydro	5	1	1	1	1	1	panadol	99	3	1	1	1	0							0							0							0							0
2177	Kandy	1	1	cream	7	3	1	1	1	1	seline	7	3	0	1	1	1	cream	7	3	1	1	1	0							0							0							0
2178	Kandy	1	1	tab	5	2	0	1	1	1	tab	5	2	0	1	1	1	tab	5	2	0	1	1	1	tab	5	2	0	1	0	1	tab	5	2	0	1	1	1	tab	5	2	1	1	1	1	tab	5	2	0
2179	Kandy	1	1	tab	5	1	0	1	1	1	tab	5	1	0	1	1	1	tab	5	1	0	1	1	1	tab	5	1	0	1	1	1	tab	5	1	0	1	1	1	tab	5	1	0	1	1	0
2180	Kandy	1	1	tab	7	1	1	1	1	1	tab	2	1	0	1	1	1	tab	2	1	0	1	1	1	tab	2	1	0	1	1	1	tab	2	1	0	1	1	1	tab	2	1	0	1	1	1	tab	2	3	0
2181	Kandy	1	2	siddhalepa	99	3	1	1	1	0							0							0							0							0							0
2182	Kandy	0
2183	Kandy	1	1	tab	2	1	0	1	0	1	tab	2	1	0	1	0	0							0							0							0							0
2184	Kandy	1	1	tab	99	3	1	1	1	1	tab	99	3	1	1	1	0							0							0							0							0
2185	Kandy	1	1	tab	2	1	0	1	1	1	tab	2	1	0	1	1	1	tab	2	1	0	1	1	1	tab	2	1	1	1	1	0							0							0
2186	Kandy	1	1	betadine	1	3	0	1	1	0							0							0							0							0							0
2187	Kandy	0
2188	Kandy	1	1	panadol	99	3	1	1	1	2	siddhalepa	99	3	0	1	1	0							0							0							0							0
2189	Kandy	1	1	tab	7	1	0	1	1	1	tab	7	1	0	1	1	1	tab	7	1	0	1	1	1	tab	99	3	1	1	1	1	tab	2	3	1	1	1	2	balm	2	3	0	1	1	0
2190	Kandy	1	1	panadol	99	3	1	1	1	2	asamodagam	99	3	1	1	1	2	siddhalepa	99	3	1	1	1	0							0							0							0
2191	Kandy	1	1	parasitamol	99	3	1	1	1	2	asamodagam	99	3	1	1	1	0							0							0							0							0
2192	Kandy	1	1	tab	99	3	1	1	1	1	tab	7	3	0	1	1	2	suddhalepa	99	3	0	1	1	2	asamodagam	99	3	1	1	1	0							0							0
2193	Kandy	1	1	panadol	99	3	1	1	1	2	siddhalepa	99	3	1	1	1	0							0							0							0							0
2194	Kandy	1	1	tab	7	3	1	1	1	0							0							0							0							0							0
2195	Kandy	1	1	panadol	7	3	0	1	1	2	balm	99	3	0	1	1	2	siddhalepa	99	3	1	1	1	0							0							0							0
2196	Kandy	1	1	tab	7	3	1	1	1	1	tab	7	3	1	1	1	1	tab	7	3	1	1	1	0							0							0							0
2197	Kandy	1	1	tab	7	1	0	1	1	1	tab	7	1	0	1	1	1	tab	7	1	0	1	1	1	tab	7	1	0	1	1	1	tab	7	1	1	1	1	1	tab	7	1	1	1	1	1	tab	7	1	1
2198	Kandy	1	1	tab	7	3	1	1	1	1	tab	7	1	1	1	1	1	tab	7	1	1	1	1	1	tab	7	1	1	1	1	1	tab	5	1	0	1	1	1	tab	5	1	0	1	1	1	tab	5	1	0
2199	Kandy	1	1	syrup	4	2	0	1	1	0							0							0							0							0							0
2200	Kandy	0
2201	Kandy	1	1	tab	99	3	1	1	1	1	cream	7	2	1	1	1	1	cream	2	2	1	1	1	1	cream	4	2	1	1	1	0							0							0
2202	Kandy	1	1	tab	2	2	0	1	0	1	tab	2	2	0	1	0	0							0							0							0							0
2203	Kandy	1	1	panadol	99	3	1	1	1	0							0							0							0							0							0
2204	Kandy	1	1	tab	2	2	0	1	1	1	tab	2	2	0	1	0	1	tab	99	3	1	1	1	0							0							0							0
2205	Kandy	1	1	tablet	2	1	0	1	1	1	tablet	2	1	0	1	1	1	panadol	8	1	1	1	1	1	tablet	7	1	0	1	0	2	siddhalepa	8	3	0	1	0	2	parakrama	8	3	0	1	0	0
2206	Kandy	1	1	tablet	4	3	0	1	1	1	tablet	4	3	0	1	1	1	gel	7	3	0	1	1	1	cream	7	3	0	1	0	2	siddhalepa	99	3	0	1	0	2	parakrama	99	3	1	1	0	0
2207	Kandy	1	1	tablet	5	1	0	1	1	1	tablet	5	1	0	1	1	1	tablet	5	1	0	1	1	1	tablet	5	1	0	1	1	1	tablet	5	1	1	1	0	1	tablet	5	1	1	1	0	1	tablet	5	1	0
2208	Kandy	1	1	tablet	4	1	0	1	1	1	tablet	4	1	0	1	1	1	tablet	4	1	0	1	1	1	cap	7	1	1	1	1	1	panadol	8	3	0	1	1	0							0
2209	Kandy	1	1	cream	5	3	0	1	1	1	cream	5	3	0	1	1	2	Asamodagam	8	2	1	1	1	0							0							0							0
2210	Kandy	1	1	tab	7	1	1	1	1	1	tab	7	1	1	1	1	1	tab	7	1	1	1	1	2	siddhalepa	8	3	1	1	1	1	panadol	8	3	0	1	1	0							0
2211	Kandy	0
2212	Kandy	1	1	gel	7	2	1	1	1	1	panadol	99	3	1	1	1	0							0							0							0							0
2213	Kandy	1	1	panadol	99	3	1	1	1	2	asamodagam	99	3	1	1	1	0							0							0							0							0
2214	Kandy	0
2215	Kandy	1	1	tab	2	1	0	1	1	1	tab	7	1	1	1	1	1	tab	7	1	1	1	1	1	tab	7	1	1	1	1	1	tab	7	1	0	1	1	1	tab	7	1	1	1	1	0
2216	Kandy	1	1	panadol	99	3	1	1	1	2	siddhalepa	99	3	1	1	1	0							0							0							0							0
2217	Kandy	1	1	tablet	5	1	0	1	1	1	panadol	5	1	0	1	1	1	amoxilin	5	1	0	1	1	1	panadol	99	3	1	1	1	2	morison	99	3	1	1	1	0							0
2218	Kandy	1	1	tab	5	1	0	1	1	1	tab	5	2	0	1	1	1	tab	5	1	0	1	1	1	tab	7	3	0	1	1	1	tab	7	1	1	1	1	0							0
2219	Kandy	1	1	tab	4	1	1	1	1	1	tab	4	1	1	1	1	1	tab	4	1	0	1	1	0							0							0							0
2220	Kandy	0
2221	Kandy	0
2222	Kandy	1	1	panadol	99	3	1	1	1	0							0							0							0							0							0
2223	Kandy	1	1	tablet	2	2	1	1	1	1	tablet	2	1	1	1	1	1	tablet	2	1	0	1	1	1	tablet	2	1	0	1	1	1	tablet	2	1	0	1	1	1	tablet	2	1	0	1	1	1	tablet	2	1	0
2224	Kandy	1	1	tablet	5	1	1	1	1	1	tablet	5	1	0	1	1	1	tablet	5	1	0	1	1	1	tablet	5	1	0	1	1	1	tablet	7	2	0	0	1	1	tablet	7	2	0	0	1	1	tablet	7	2	0
2225	Kandy	1	1	tab	7	3	1	1	1	1	tab	7	3	1	1	1	1	tab	7	3	1	1	1	1	tab	7	3	1	1	1	1	tab	4	1	1	1	1	1	tab	7	1	1	1	1	1	tab	2	1	0
2226	Kandy	1	1	panadol	5	1	1	1	1	0							0							0							0							0							0
2227	Kandy	0
2228	Kandy	1	1	tablet	2	1	1	1	1	1	tablet	2	1	0	1	1	1	tablet	2	1	0	1	1	1	tablet	2	1	0	1	1	0							0							0
2229	Kandy	1	1	tab	99	3	1	1	1	1	tab	2	1	0	1	1	1	tab	2	1	0	1	1	1	tab	2	1	0	1	1	1	cap	2	1	0	1	1	0							0
2230	Kandy	1	1	tab	7	1	1	1	1	1	tab	5	2	0	1	1	1	tab	2	1	0	1	0	1	tab	2	1	0	1	0	1	tab	5	2	0	1	1	1	tab	7	1	1	1	1	1	cream	99	3	1
2231	Kandy	1	1	tab	2	3	0	1	1	1	tab	2	3	0	1	1	1	tab	2	3	0	1	1	1	tab	2	3	0	1	1	2	siddhalepa	99	3	1	1	1	1	cream	99	3	1	1	1	0
2232	Kandy	0
2233	Kandy	1	1	tab	2	3	1	1	1	1	tab	2	3	0	1	1	1	tab	2	3	0	1	1	1	tab	7	3	1	1	1	0							0							0
2234	Kandy	1	1	tab	7	1	1	1	1	1	tab	2	2	1	1	1	1	tab	7	2	1	1	1	1	tab	7	2	1	1	1	1	cap	7	2	1	1	1	1	tab	2	2	1	1	1	1	tab	2	2	1
2235	Kandy	1	1	cap	2	1	0	1	1	1	tab	2	1	0	1	1	1	tab	2	1	0	1	1	1	tab	2	1	0	1	1	0							0							0
2236	Kandy	1	1	panadol	99	3	1	1	1	n	parakrama	99	3	0	1	1	1	wintageno	99	3	1	1	1	0							0							0							0
2237	Kandy	1	1	tab	2	1	0	1	0	1	tab	2	1	0	1	0	1	tab	2	1	0	1	0	1	tab	5	1	0	1	1	1	tab	5	1	0	1	1	1	tab	5	1	0	1	1	1	tab	7	1	0
2238	Kandy	1	1	win	99	3	0	1	1	2	parakrama	99	3	0	1	1	0							0							0							0							0
2239	Kandy	1	1	tab	7	2	1	1	1	1	tab	5	2	0	1	1	1	tab	5	2	0	1	0	1	tab	7	1	1	1	1	1	tab	99	2	1	1	1	0							0
2240	Kandy	1	1	syrup	7	1	1	1	1	1	tab	7	1	0	1	1	1	tab	7	3	1	1	1	1	tab	5	2	0	1	1	1	tab	5	2	1	1	1	1	tab	5	2	0	1	1	1	tab	5	2	0
[truncated: 58 more columns]

## Sheet: Labelling meds
SRN	DISTRICT	Medicine ID	West/Trad	Name of medicine	Source - all	Source - pub/priv	Usage	Label OK	Label understood	Package OK	label ok and package ok
1	Rathnapura	1000	1		7	2	1	1	1	1	1
1	Rathnapura	3000	2	Siddalepa	7	2	1	1	1	1	1
1	Rathnapura	1000	1	Eye Drop	5	2	2	1	1	1	1
1	Rathnapura	1	1		2	1	2	0	1	1	0
1	Rathnapura	17	1		2	1	2	0	1	1	0
1	Rathnapura	1000	1	Mouth Wash	7	2	1	1	1	1	1
1	Rathnapura	1000	1	Gentamycine Eye Drop	5	2	2	1	1	1	1
1	Rathnapura	1000	1	Lactulose Solution	5	2	2	1	1	1	1
1	Rathnapura	1000	1	Fusidic acid with betamethasone	7	2	2	1	1	1	1
1	Rathnapura	1000	1	Betadine Cream	7	2	3	1	1	1	1
1	Rathnapura	1000	1	Solution Preparation	2	1	2	0	1	1	0
1	Rathnapura	1000	1	Waxol Eye Drop	7	2	2	1	1	1	1
1	Rathnapura	1000	1		5	2	2	1	1	1	1
1	Rathnapura	58	1		2	1	1	1	1	1	1
1	Rathnapura	1000	1	hydrosone Cream	5	2	2	1	1	1	1
2	Rathnapura	1000	1	Grip Mixture	7	2	1	1	1	1	1
2	Rathnapura	17	1		4	1	3	1	1	1	1
2	Rathnapura	17	1		5	2	2	0	1	1	0
2	Rathnapura	3000	2	Samahan	7	2	3	1	1	1	1
2	Rathnapura	3000	2	Herbal Balm	7	2	3	1	1	1	1
3	Rathnapura	1000	1	Omeprazole	7	2	1	0	1	1	0
3	Rathnapura	17	1		2	1	1	0	1	0	0
3	Rathnapura	57	1		7	2	3	0	1	0	0
3	Rathnapura	54	1		7	2	3	0	1	0	0
3	Rathnapura	58	1		7	2	3	0	1	0	0
3	Rathnapura	1000	1	Micanazole Cream	5	2	2	1	1	0	0
3	Rathnapura	1000	1	Loratadine	5	2	2	1	1	0	0
3	Rathnapura	3000	2	Samahan Balm	5	2	2	1	1	0	0
4	Rathnapura	17	1		99	3	3	0	1	1	0
5	Rathnapura	17	1		99	3	3	0	0	1	0
5	Rathnapura	1000	1	OCP	7	2	1	1	1	1	1
6	Rathnapura	11	1		2	1	2	0	1	0	0
6	Rathnapura	17	1		2	1	1	0	1	0	0
6	Rathnapura	20	1		5	2	2	0	1	0	0
6	Rathnapura	58	1		7	2	1	0	1	0	0
6	Rathnapura	60	1		2	1	2	0	1	0	0
6	Rathnapura	26	1		5	2	1	0	1	0	0
7	Rathnapura	17	1		99	3	3	0	1	1	0
7	Rathnapura	3000	2	Asamodha	99	3	2	1	1	1	1
7	Rathnapura	3000	2	Siddalepa	99	3	2	1	1	1	1
7	Rathnapura	1000	1	Gention Violet	7	2	1	0	1	1	0
8	Rathnapura	1	1	amoxicillin	5	2	2	0	1	1	0
8	Rathnapura	1000	1	ketotifen	5	2	2	0	1	1	0
8	Rathnapura	11	1		5	2	2	0	1	1	0
8	Rathnapura	17	1		7	2	2	0	1	1	0
8	Rathnapura	3000	2	siddhalepa	99	3	2	1	1	1	1
8	Rathnapura	1000	1	grife cough mixture	7	2	2	1	1	1	1
8	Rathnapura	1000	1	contrimazole	7	2	2	1	1	1	1
9	Rathnapura	17	1		2	1	2	0	1	0	0
9	Rathnapura	23	1		2	1	2	0	1	0	0
9	Rathnapura	56	1		2	1	2	0	1	0	0
9	Rathnapura	1000	1	omeprasole	2	1	2	0	1	0	0
9	Rathnapura	1000	1	diclofenac	2	1	2	0	1	0	0
9	Rathnapura	24	1		2	1	2	0	1	0	0
9	Rathnapura	1000	1		2	1	2	0	1	1	0
10	Rathnapura	17	1		5	2	1	0	1	0	0
10	Rathnapura	1000	1	Cefuroxime	5	2	1	0	1	0	0
10	Rathnapura	49	1		5	2	1	0	1	1	0
10	Rathnapura	51	1		5	2	1	0	1	1	0
10	Rathnapura	13	1	Nalidixic Acide Syrup	7	2	1	1	1	1	1
11	Rathnapura	1000	1	Omeprazole	2	1	2	0	1	0	0
11	Rathnapura	1	1		2	1	2	0	1	0	0
11	Rathnapura	17	1		2	1	2	0	1	0	0
11	Rathnapura	54	1		2	1	2	0	1	0	0
11	Rathnapura	3000	2	Iodex	99	3	3	1	1	1	1
11	Rathnapura	3000	2	Siddalepa	99	3	3	1	1	1	1
12	Rathnapura	1000	1	Methyl Salicilate	2	1	2	0	1	1	0
12	Rathnapura	17	1	PCM Syrup	2	1	2	0	1	1	0
12	Rathnapura	3000	2	Samahan	99	3	3	1	1	1	1
13	Rathnapura	1000	1	losarton	2	1	1	0	1	1	0
13	Rathnapura	46	1		2	1	1	0	1	1	0
13	Rathnapura	40	1		2	1	1	0	1	1	0
13	Rathnapura	41	1		2	1	1	0	1	1	0
13	Rathnapura	1000	1	ismn	2	1	1	0	1	1	0
13	Rathnapura	37	1		2	1	1	0	1	1	0
14	Rathnapura	17	1		99	3	3	1	0	1	1
16	Rathnapura	31	1		2	1	1	0	1	1	0
16	Rathnapura	1000	1	idex	7	2	3	0	1	1	0
16	Rathnapura	1000	1	vicks	7	2	3	0	1	1	0
17	Rathnapura	29	1		7	2	1	0	1	1	0
17	Rathnapura	1000	1	gliclezide	7	2	1	0	1	1	0
17	Rathnapura	1000	1	glimepride	7	2	1	0	1	1	0
17	Rathnapura	54	1		7	2	2	0	1	0	0
17	Rathnapura	1000	1		7	2	1	0	1	1	0
17	Rathnapura	1000	1	detol	7	2	3	0	1	1	0
17	Rathnapura	1000	1	alcohol	7	2	3	0	1	1	0
17	Rathnapura	1000	1	povidone	7	2	3	0	1	1	0
18	Rathnapura	51	1	Domperidone	2	1	2	0	1	0	0
18	Rathnapura	54	1	Salbutamol	2	1	2	0	1	0	0
18	Rathnapura	58	1	Chlophenaramina	2	1	2	0	1	0	0
18	Rathnapura	1000	1	Aluminium Hydroxide	2	1	2	0	1	0	0
19	Rathnapura	17	1	PCM	7	2	3	1	1	1	1
19	Rathnapura	1000	1	Methyl Salicilate	7	2	3	1	1	1	1
19	Rathnapura	1000	1	Sadium Valporate	7	2	1	1	1	1	1
19	Rathnapura	3000	2	Siddalepa	7	2	3	1	1	1	1
20	Rathnapura	42	1		2	1	1	0	1	0	0
20	Rathnapura	68	1		2	1	1	0	1	0	0
20	Rathnapura	38	1		2	1	1	0	1	0	0
20	Rathnapura	29	1		5	2	1	0	1	0	0
20	Rathnapura	58	1		5	2	1	0	1	0	0
20	Rathnapura	1000	1	Tetracycline Hydrocholoride	7	2	3	1	1	0	0
20	Rathnapura	3000	2	Siddalepa	7	2	3	1	1	1	1
20	Rathnapura	2000	1	Pain Leg	2	1	2	0	1	0	0
20	Rathnapura	2000	1	Pain leg	2	1	2	0	1	0	0
20	Rathnapura	17	1		7	2	3	1	1	1	1
21	Rathnapura	3000	2	Siddalepa	7	2	3	1	1	1	1
21	Rathnapura	3000	2	Iodex	7	2	3	1	1	1	1
21	Rathnapura	1000	1	Miconazole	7	2	3	1	1	1	1
21	Rathnapura	17	1	PCM	7	2	3	1	1	1	1
22	Rathnapura	17	1	Panadol Syrup	5	2	2	0	1	1	0
22	Rathnapura	1000	1	Ketoprofen Gel	7	2	3	0	1	1	0
22	Rathnapura	1000	1	Terbutaline	7	2	2	0	1	1	0
22	Rathnapura	1000	1	Augmentine	7	2	2	0	1	1	0
22	Rathnapura	1000	1	Caugh Syrup	5	2	2	0	1	1	0
22	Rathnapura	1000	1	Saline	7	2	2	0	1	1	0
23	Rathnapura	41	1		4	1	1	0	1	1	0
23	Rathnapura	29	1		4	1	1	0	1	1	0
23	Rathnapura	32	1		4	1	1	0	1	1	0
23	Rathnapura	1000	1	Pioglytasone	4	1	1	0	1	1	0
23	Rathnapura	1000	1	Losarton	4	1	1	0	1	1	0
23	Rathnapura	17	1		7	2	1	0	1	1	0
23	Rathnapura	3000	2	Siddalepa	7	2	2	1	1	1	1
23	Rathnapura	3000	2	Asamodha	99	3	2	1	1	1	1
23	Rathnapura	3000	2	Dettol	7	2	2	1	0	1	1
24	Rathnapura	1000	1	Panadol Syrup	7	2	3	0	1	1	0
24	Rathnapura	1000	1	Surgical Spirit	7	2	3	0	1	1	0
24	Rathnapura	1000	1	Betadine	7	2	3	0	1	1	0
24	Rathnapura	1000	1	Dettol	7	2	2	1	1	1	1
24	Rathnapura	1000	1	Gention Violet	7	2	3	0	1	1	0
24	Rathnapura	58	1		5	2	1	0	1	1	0
24	Rathnapura	1	1		5	2	1	0	1	1	0
24	Rathnapura	17	1		5	2	1	0	1	1	0
24	Rathnapura	54	1		5	2	1	0	1	1	0
24	Rathnapura	51	1		5	2	1	0	1	1	0
25	Rathnapura	41	1		99	3	2	1	1	1	1
25	Rathnapura	17	1		99	3	2	1	1	1	1
25	Rathnapura	3000	2	Siddalepa	99	3	3	1	1	1	1
26	Rathnapura	1000	1	Chloramphenicol Ear Drop	7	2	2	1	1	1	1
26	Rathnapura	1000	1	Diclofenac Na	7	2	2	1	1	1	1
26	Rathnapura	3000	2	Batu Oil	99	3	3	1	1	1	1
26	Rathnapura	3000	2		99	3	2	1	1	1	1
26	Rathnapura	3000	2		99	3	2	1	1	1	1
27	Rathnapura	3000	2	Iodex	99	3	1	1	1	1	1
27	Rathnapura	3000	2	Siddalepa	99	3	1	1	1	1	1
27	Rathnapura	1000	1	Mixtard Insulin	7	2	1	1	1	1	1
27	Rathnapura	29	1		2	1	1	0	1	0	0
27	Rathnapura	1000	1	Enalpril	2	1	1	0	1	1	0
27	Rathnapura	41	1		2	1	1	0	1	1	0
27	Rathnapura	46	1		2	1	1	0	1	1	0
27	Rathnapura	40	1		7	2	1	1	1	1	1
28	Rathnapura	17	1		2	1	2	0	1	0	0
28	Rathnapura	28	1		2	1	2	0	1	0	0
28	Rathnapura	3000	2	Choorna	6	3	1	0	1	1	0
28	Rathnapura	3000	2	Guli	6	3	1	0	1	1	0
28	Rathnapura	3000	2	Arishta	6	3	1	1	1	1	1
30	Rathnapura	1	1		2	1	2	0	1	0	0
30	Rathnapura	74	1		5	2	2	0	1	0	0
30	Rathnapura	1000	1	Omeprazole	5	2	2	0	1	0	0
30	Rathnapura	11	1		2	1	2	0	1	0	0
30	Rathnapura	17	1		2	1	2	1	1	1	1
30	Rathnapura	1000	1	Salmeterol	7	2	1	1	1	1	1
30	Rathnapura	1000	1	Green Syrup	5	2	2	0	1	1	0
31	Rathnapura	51	1		5	2	2	1	1	1	1
31	Rathnapura	17	1		5	2	2	1	1	1	1
31	Rathnapura	3000	2		6	3	2	1	1	1	1
31	Rathnapura	1000	1	beclamethasone inhaler	5	2	2	1	1	1	1
32	Rathnapura	1000	1	omeprasole	5	2	1	1	1	1	1
32	Rathnapura	1000	1	methyl predniselone	5	2	1	1	1	1	1
32	Rathnapura	1000	1	celecoxib	5	2	1	1	1	1	1
32	Rathnapura	1000	1	calcium	5	2	1	1	1	1	1
32	Rathnapura	1000	1	methyl phenidate	2	1	1	1	1	1	1
32	Rathnapura	1000	1	fluoxetin	2	1	1	1	1	1	1
32	Rathnapura	1000	1	reperidine	2	1	1	1	1	1	1
33	Rathnapura	1000	1	diclofenac	5	2	2	1	1	1	1
33	Rathnapura	49	1		5	2	2	1	1	1	1
33	Rathnapura	17	1		5	2	2	1	1	1	1
33	Rathnapura	70	1		5	2	2	1	1	1	1
33	Rathnapura	3000	2	asamodhagam	5	2	2	1	1	1	1
34	Rathnapura	17	1		99	3	3	1	1	1	1
34	Rathnapura	1000	1	kondis	2	1	2	1	1	1	1
34	Rathnapura	1000	1	neomycin cream	2	1	2	1	1	1	1
34	Rathnapura	1000	1	siddhalepa	99	3	3	1	1	1	1
35	Rathnapura	3000	2	siddhalepa	7	2	3	1	1	1	1
35	Rathnapura	3000	2	mee oil	6	3	2	0	1	1	0
36	Rathnapura	17	1		7	2	3	0	1	1	0
36	Rathnapura	58	1		7	2	3	0	1	1	0
36	Rathnapura	1000	1	betanine	7	2	3	1	1	1	1
36	Rathnapura	1000	1	methyl salisilate	7	2	3	1	1	1	1
36	Rathnapura	1000	1	siddhalepa	99	3	3	1	1	1	1
36	Rathnapura	1000	1	idex	99	3	3	1	1	1	1
36	Rathnapura	3000	2	batu oil	6	3	2	0	1	1	0
37	Rathnapura	1000	1	omiprazole	2	1	2	0	0	0	0
37	Rathnapura	49	1		5	2	2	0	1	0	0
37	Rathnapura	1	1		2	1	2	0	1	1	0
37	Rathnapura	51	1		2	1	2	0	1	1	0
37	Rathnapura	48	1		5	2	2	0	1	0	0
38	Rathnapura	41	1		2	1	1	0	1	0	0
38	Rathnapura	46	1		2	1	1	0	1	0	0
38	Rathnapura	1000	1	omeprazole	2	1	2	0	1	1	0
38	Rathnapura	1000	1	enalapril	2	1	1	0	1	0	0
38	Rathnapura	1000	1	carbimezole	2	1	1	0	1	0	0
38	Rathnapura	28	1		5	2	1	1	1	0	0
38	Rathnapura	40	1		7	2	1	1	1	1	1
38	Rathnapura	51	1		5	2	1	0	1	1	0
38	Rathnapura	17	1		7	2	2	0	1	1	0
38	Rathnapura	3000	2	iodex	99	3	3	0	1	0	0
38	Rathnapura	3000	2	samahan	99	3	3	1	1	0	0
38	Rathnapura	3000	2	siddhalepa	99	3	3	1	1	0	0
39	Rathnapura	17	1		4	1	3	1	1	1	1
39	Rathnapura	54	1		4	1	1	0	1	0	0
39	Rathnapura	59	1		4	1	1	1	1	1	1
39	Rathnapura	58	1		5	2	1	1	1	0	0
39	Rathnapura	56	1		5	2	2	0	1	0	0
39	Rathnapura	1	1		7	2	2	0	0	0	0
39	Rathnapura	51	1		4	1	1	1	0	1	1
39	Rathnapura	1000	1	cyproheptadine	5	2	1	1	1	1	1
39	Rathnapura	1000	1	methyl	5	2	2	0	0	1	0
39	Rathnapura	3000	2	samahan	99	3	3	1	1	1	1
39	Rathnapura	3000	2	siddhalepa	99	3	3	1	1	1	1
40	Rathnapura	17	1		4	1	3	0	1	1	0
40	Rathnapura	1000	1	deriphyline	5	2	2	0	1	1	0
40	Rathnapura	2000	1		5	2	2	0	1	0	0
40	Rathnapura	3000	2	idex	99	3	3	0	1	1	0
40	Rathnapura	8	1		7	2	2	0	1	0	0
40	Rathnapura	3000	2	oil	6	3	2	0	1	1	0
40	Rathnapura	3000	2	oil	6	3	2	0	1	1	0
40	Rathnapura	3000	2	Samahan Balm	99	3	3	1	1	1	1
41	Rathnapura	11	1		5	2	1	0	1	1	0
41	Rathnapura	17	1		5	2	1	0	1	1	0
41	Rathnapura	55	1		5	2	1	0	1	0	0
41	Rathnapura	34	1		5	2	1	0	1	0	0
41	Rathnapura	3000	2	samahan	99	3	3	1	1	1	1
41	Rathnapura	26	1		5	2	2	1	1	0	0
41	Rathnapura	2000	1		7	2	2	0	1	0	0
41	Rathnapura	1000	1	citrizin	7	2	2	0	1	1	0
41	Rathnapura	1000	1	losarton	7	2	2	0	1	1	0
41	Rathnapura	38	1		7	2	2	0	1	0	0
42	Rathnapura	1000	1		7	2	2	0	1	1	0
42	Rathnapura	1000	1	xylomethozone	7	2	2	0	1	1	0
42	Rathnapura	1000	1	hydrocortisone	7	2	3	0	1	1	0
42	Rathnapura	1000	1	mouth wash	7	2	2	0	1	1	0
42	Rathnapura	1000	1	pyrental	7	2	3	0	1	1	0
42	Rathnapura	1000	1	povidon	7	2	2	0	1	1	0
42	Rathnapura	1000	1	clotrimazole	7	2	3	1	1	1	1
42	Rathnapura	n	n	asitone	5	2	1	1	1	1	1
42	Rathnapura	22	1		5	2	1	0	1	1	0
42	Rathnapura	n	n	aminocef	5	2	1	1	1		0
43	Rathnapura	17	1		5	2	1	0	1	1	0
43	Rathnapura	1000	1	losarton	5	2	1	0	1	1	0
43	Rathnapura	1000	1	solotrade	5	2	1	0	1	1	0
43	Rathnapura	1000	1	nicorandil	5	2	1	0	1	1	0
43	Rathnapura	41	1		5	2	1	0	1	1	0
43	Rathnapura	1000	1	dipyrindil	5	2	1	0	1	1	0
43	Rathnapura	46	1		5	2	1	0	1	1	0
43	Rathnapura	1000	1	pantoprasole	5	2	1	0	1	1	0
43	Rathnapura	1000	1	metapralol	5	2	1	0	1	1	0
43	Rathnapura	1000	1	thyroxine	2	1	1	0	1	1	0
43	Rathnapura	39	1	n	2	1	1	0	1	0	0
44	Rathnapura	36	1		4	1	1	0	0	1	0
44	Rathnapura	49	1		4	1	1	0	0	1	0
44	Rathnapura	56	1		4	1	1	0	0	0	0
44	Rathnapura	24	1		4	1	1	0	0	0	0
44	Rathnapura	23	1		4	1	1	0	0	1	0
44	Rathnapura	1000	1	omeprasole	7	2	1	0	0	1	0
44	Rathnapura	1000	1	meloxicam	7	2	1	0	0	1	0
44	Rathnapura	1000	1	losarton	7	2	1	0	0	0	0
44	Rathnapura	17	1		4	1	3	1	0	1	1
44	Rathnapura	1000	1	siddhalepa	7	2	2	0	0	1	0
44	Rathnapura	1000	1	methotrexate	7	2	1	0	0	1	0
44	Rathnapura	1000	1	digoxin	7	2	1	0	0	1	0
44	Rathnapura	28	1		4	1	1	0	0	1	0
44	Rathnapura	22	1		4	1	1	0	0	1	0
45	Rathnapura	1000	1	omeprasole	5	2	2	1	1	1	1
45	Rathnapura	1000	1	piroxicam	5	2	2	1	1	1	1
45	Rathnapura	1000	1	diclofenac Na	5	2	2	0	1	0	0
45	Rathnapura	26	1		5	2	2	0	1	0	0
45	Rathnapura	1000	1	methylsalicilate	5	2	2	1	1	1	1
45	Rathnapura	12	1		5	2	2	0	1	0	0
45	Rathnapura	54	1		5	2	2	0	1	0	0
46	Rathnapura	17	1	syrup	5	2	2	0	0	1	0
46	Rathnapura	2000	1	syrup	5	2	2	0	0	1	0
47	Rathnapura	1	1	soframycin	7	2	2	0	1	1	0
47	Rathnapura	1000	1	xylomethozone	7	2	2	0	1	1	0
47	Rathnapura	1000	1	hydrocortisone	7	2	3	0	1	1	0
47	Rathnapura	1000	1	mouth wash	7	2	2	0	1	1	0
47	Rathnapura	1000	1	pyrental	7	2	3	0	1	1	0
47	Rathnapura	1000	1	povidon	7	2	2	0	1	1	0
47	Rathnapura	1000	1	clotrimazole	7	2	3	1	1	1	1
47	Rathnapura	n	n	asitone	5	2	1	1	1	1	1
47	Rathnapura	22	1		5	2	1	0	1	1	0
47	Rathnapura	n	n	aminocef	5	2	1	1	1		0
48	Rathnapura	17	1		99	3	3	1	1	1	1
49	Rathnapura	3000	2	vendol	99	3	3	1	1	1	1
49	Rathnapura	1000	1	wintagino	99	3	3	1	1	1	1
49	Rathnapura	1000	1	cardiprin	5	2	1	1	1	1	1
49	Rathnapura	1000	1	losarton	5	2	1	1	1	1	1
49	Rathnapura	46	1		5	2	1	1	1	1	1
49	Rathnapura	1000	1	fumarate	5	2	1	1	1	1	1
49	Rathnapura	1000	1	amlodipine	5	2	1	1	1	1	1
49	Rathnapura	31	1		5	2	1	1	1	1	1
49	Rathnapura	1000	1	clargthanygan	5	2	1	1	1	1	1
49	Rathnapura	1000	1	prednit	5	2	1	1	1	1	1
50	Rathnapura	1000	1	providon	1	3	2	1	1	1	1
50	Rathnapura	2000	1	oinment	1	3	2	1	1	1	1
51	Rathnapura	58	1		5	2	2	1	1	1	1
51	Rathnapura	19	1		5	2	2	0	1	1	0
51	Rathnapura	1	1		5	2	2	0	0	0	0
51	Rathnapura	1000	1	omeprazole	5	2	2	1	1	1	1
51	Rathnapura	57	1		2	1	2	1	1	1	1
51	Rathnapura	28	1		2	1	1	0	1	1	0
52	Rathnapura	1000	1	calcium	5	2	1	1	1	1	1
52	Rathnapura	1000	1	ferup	5	2	1	1	1	1	1
53	Rathnapura	73	1		5	2	1	1	1	1	1
53	Rathnapura	3000	2	iodex balm	7	2	2	1	1	1	1
54	Rathnapura	3000	2	iodex balm	1	3	3	1	1	1	1
54	Rathnapura	1000	1	panadeine	7	2	3	1	1	1	1
54	Rathnapura	1000	1	topical antiseptic	7	2	3	1	1	1	1
54	Rathnapura	1000	1	solution povid ine-io-dene cream	7	2	2	1	1	1	1
54	Rathnapura	1000	1	clotrimazole	7	2	2	1	1	1	1
54	Rathnapura	1000	1	iso propyl alcohol	7	2	2	1	1	1	1
55	Rathnapura	1000	1	calcium	7	2	1	1	1	1	1
55	Rathnapura	1000	1	poyidine iodone	7	2	1	1	1	1	1
55	Rathnapura	25	1		7	2	1	0	1	1	0
55	Rathnapura	1000	1	calcium lactate	2	1	1	0	1	1	0
55	Rathnapura	1000	1	antacid2	2	1	1	0	1	1	0
56	Rathnapura	1000	1	gaviscon	5	2	2	1	1	1	1
56	Rathnapura	1000	1	pantaprasole Na	5	2	2	1	1	1	1
56	Rathnapura	3000	2	oil	99	3	1	1	1	1	1
57	Rathnapura	30	1		7	2	1	0	1	1	0
57	Rathnapura	17	1		7	2	3	0	1	1	0
57	Rathnapura	48	1		7	2	1	1	1	1	1
58	Rathnapura	17	1	parasitomol	7	2	3	1	1	1	1
58	Rathnapura	31	1		7	2	1	0	1	1	0
58	Rathnapura	46	1		7	2	1	1	1	1	1
58	Rathnapura	40	1		7	2	1	1	1	1	1
58	Rathnapura	1000	1	fenafibratc	7	2	1	1	1	1	1
58	Rathnapura	1000	1	B	7	2	1	1	1	1	1
59	Rathnapura	1000	1	cefixime	7	2	1	1	1	1	1
59	Rathnapura	17	1	parasitomol	5	2	1	0	1	1	0
59	Rathnapura	58	1	piriton	5	2	1	0	1	1	0
59	Rathnapura	1000	1	citrizine	5	2	1	0	1	1	0
59	Rathnapura	54	1	salbutamol	5	2	1	0	1	1	0
59	Rathnapura	26	1	C	5	2	1	0	1	1	0
60	Rathnapura	17	1	parasitomol	7	2	3	1	1	1	1
60	Rathnapura	1000	1		7	2	1	1	1	1	1
60	Rathnapura	1000	1	losarton	7	2	1	1	1	1	1
60	Rathnapura	1000	1	gliclazide	7	2	1	1	1	1	1
60	Rathnapura	46	1	atrovastatin	7	2	1	1	1	1	1
60	Rathnapura	3000	2	oil	6	3	3	0	1	1	0
61	Rathnapura	1000	1	atenalol	7	2	0	0	1	1	0
62	Rathnapura	17	1	para	7	2	3	1	1	1	1
62	Rathnapura	29	1	metformine	7	2	1	1	1	1	1
62	Rathnapura	1000	1	siddhalepa	99	3	3	1	1	1	1
63	Rathnapura	17	1		99	3	3	1	1	1	1
63	Rathnapura	3000	2	Siddalepa	99	3	3	1	1	1	1
63	Rathnapura	3000	2	Aurwedhic Oil	6	3	1	1	1	1	1
64	Rathnapura	17	1		7	2	3	1	1	1	1
64	Rathnapura	17	1	PCM Syrup	7	2	3	1	1	1	1
64	Rathnapura	1000	1	Caugh Syrup	5	2	2	1	1	1	1
64	Rathnapura	3000	2	Siddalepa	99	3	2	1	1	1	1
64	Rathnapura	3000	2	Mee Pani	99	3	2	1	0	1	1
65	Rathnapura	17	1		5	2	2	1	1	1	1
65	Rathnapura	3	1	Clotrimazole Cream	5	2	2	1	1	1	1
65	Rathnapura	1000	1	Micanazole Cream	5	2	2	1	1	1	1
65	Rathnapura	1000	1	Eye Drops	5	2	2	1	1	1	1
65	Rathnapura	1000	1	Ketoprofen	5	2	2	1	1	1	1
65	Rathnapura	1000	1	Diclofenac Gel	5	2	2	1	1	1	1
65	Rathnapura	1000	1	Providone Iodine	5	2	2	1	1	1	1
65	Rathnapura	1000	1	Crotomition	5	2	2	1	1	1	1
65	Rathnapura	1000	1	Soframicine	5	2	2	1	1	1	1
65	Rathnapura	1000	1	Betadine	5	2	2	1	1	1	1
65	Rathnapura	3000	2	Siddalepa	5	2	2	1	1	1	1
66	Rathnapura	17	1		7	2	3	0	0	1	0
66	Rathnapura	58	1		7	2	3	0	0	1	0
67	Rathnapura	17	1		7	2	3	0	1	1	0
67	Rathnapura	3000	2	Ketoprofen Gel	5	2	2	1	1	1	1
67	Rathnapura	3000	2	Siddalepa	5	2	1	1	1	1	1
67	Rathnapura	3000	2	Maha Narayana Thailaya	6	3	3	1	1	1	1
68	Rathnapura	54	1		2	1	2	1	1	1	1
68	Rathnapura	1	1		2	1	2	0	1	1	0
68	Rathnapura	17	1		2	1	3	0	1	1	0
68	Rathnapura	1000	1	Metronitazole	2	1	2	1	1	1	1
68	Rathnapura	3000	2	Iodex	7	2	2	0	1	1	0
69	Rathnapura	17	1		2	1	1	0	1	1	0
69	Rathnapura	1000	1	Ciprofloxacin	2	1	1	1	1	1	1
69	Rathnapura	1000	1	Citrizene	2	1	1	1	1	1	1
69	Rathnapura	1	1		2	1	1	0	1	1	0
69	Rathnapura	1000	1	Enalpril	2	1	1	1	1	1	1
70	Rathnapura	46	1		2	1	1	0	1	1	0
70	Rathnapura	29	1		2	1	1	0	1	1	0
70	Rathnapura	32	1		2	1	1	0	1	1	0
71	Rathnapura	17	1		2	1	2	0	1	1	0
71	Rathnapura	1	1		2	1	2	0	1	1	0
71	Rathnapura	28	1		2	1	2	0	1	1	0
71	Rathnapura	25	1		2	1	2	0	1	1	0
72	Rathnapura	17	1		2	1	1	0	1	1	0
72	Rathnapura	1	1		2	1	1	0	1	1	0
72	Rathnapura	1000	1	Cloxacilline	2	1	1	0	1	1	0
72	Rathnapura	1000	1	Citrizene	2	1	1	0	1	1	0
73	Rathnapura	17	1		7	2	2	1	1	1	1
73	Rathnapura	2000	1	Yello Tablet	2	1	2	0	1	1	0
75	Rathnapura	1000	1	losarton	5	2	1	0	1	0	0
75	Rathnapura	38	1		5	2	1	0	1	0	0
75	Rathnapura	1000	1	sensodyne	5	2	1	1	1	1	1
75	Rathnapura	1000	1		5	2	2	0	1	0	0
75	Rathnapura	47	1		5	2	2	0	1	0	0
75	Rathnapura	17	1		5	2	2	0	1	0	0
75	Rathnapura	1000	1	tab	5	2	2	0	1	0	0
76	Rathnapura	17	1		99	3	3	1	1	1	1
76	Rathnapura	41	1		2	1	1	0	1	1	0
76	Rathnapura	42	1		2	1	1	0	1	1	0
77	Rathnapura	1000	1		5	2	1	0	1	0	0
77	Rathnapura	28	1		5	2	1	0	1	0	0
77	Rathnapura	30	1		5	2	1	0	1	0	0
77	Rathnapura	17	1		7	2	3	1	1	1	1
77	Rathnapura	1000	1	aminophilline	5	2	2	1	1	1	1
77	Rathnapura	1000	1	cetricine	5	2	1	1	1	1	1
77	Rathnapura	1000	1	cetricine	5	2	2	1	1	1	1
78	Rathnapura	3000	2	siddhalepa	99	3	3	1	1	1	1
78	Rathnapura	17	1		99	3	3	1	1	0	0
79	Rathnapura	3000	2	oil	6	3	1	0	1	1	0
79	Rathnapura	32	1		7	2	1	1	1	0	0
79	Rathnapura	58	1		7	2	3	0	1	0	0
79	Rathnapura	1000	1	siddhalepa	99	3	3	1	1	1	1
79	Rathnapura	29	1		7	2	1	0	1	0	0
79	Rathnapura	1000	1	cloromazole	7	2	3	1	1	1	1
79	Rathnapura	3000	2		1	3	1	1	1	1	1
80	Rathnapura	55	1		5	2	1	0	1	0	0
80	Rathnapura	56	1		5	2	1	0	1	0	0
80	Rathnapura	54	1		5	2	1	0	1	0	0
80	Rathnapura	2000	1		5	2	1	0	1	0	0
81	Rathnapura	1000	1	omeprasole	5	2	1	1	1	1	1
81	Rathnapura	12	1		5	2	1	1	1	1	1
81	Rathnapura	14	1		5	2	1	1	1	1	1
81	Rathnapura	47	1		5	2	1	0	1	0	0
81	Rathnapura	48	1		5	2	1	0	1	1	0
81	Rathnapura	1000	1	rispidone	5	2	1	1	1	1	1
81	Rathnapura	17	1		99	3	3	1	1	1	1
83	Rathnapura	3000	2	iol	6	3	2	1	1	1	1
83	Rathnapura	17	1		2	1	3	0	1	1	0
83	Rathnapura	58	1		2	1	2	0	1	1	0
83	Rathnapura	54	1		2	1	2	0	1	1	0
83	Rathnapura	42	1		2	1	2	0	1	1	0
83	Rathnapura	44	1		2	1	3	1	1	1	1
83	Rathnapura	1000	1	ofloxacin	5	2	2	1	1	1	1
85	Rathnapura	1000	1	idex	99	3	3	1	1	1	1
85	Rathnapura	17	1		99	3	3	1	1	1	1
85	Rathnapura	30	1		2	1	1	0	1	1	0
85	Rathnapura	46	1		2	1	1	0	1	1	0
85	Rathnapura	1000	1	losarton	2	1	1	0	1	1	0
85	Rathnapura	1000	1	nuetfor	2	1	1	0	1	1	0
85	Rathnapura	26	1		2	1	1	0	1	1	0
86	Rathnapura	1	1		5	2	2	0	1	0	0
86	Rathnapura	19	1		5	2	2	0	1	0	0
86	Rathnapura	22	1		5	2	2	0	1	0	0
86	Rathnapura	17	1		5	2	2	0	1	0	0
86	Rathnapura	74	1		5	2	2	0	1	0	0
86	Rathnapura	54	1		5	2	2	0	1	0	0
86	Rathnapura	20	1		5	2	2	0	1	0	0
86	Rathnapura	28	1		5	2	2	0	1	0	0
87	Rathnapura	17	1		7	2	3	0	1	1	0
87	Rathnapura	1000	1		7	2	3	0	1	1	0
87	Rathnapura	58	1		7	2	3	0	1	1	0
87	Rathnapura	3000	2		7	2	3	1	1	1	1
87	Rathnapura	1000	1		7	2	2	1	1	1	1
87	Rathnapura	1000	1		7	2	2	1	1	1	1
87	Rathnapura	29	1		7	2	1	0	1	1	0
87	Rathnapura	28	1		7	2	1	0	1	1	0
87	Rathnapura	46	1		7	2	1	0	1	1	0
87	Rathnapura	36	1		7	2	1	0	1	1	0
87	Rathnapura	45	1		7	2	1	0	1	1	0
87	Rathnapura	41	1		7	2	1	0	1	1	0
88	Rathnapura	17	1		7	2	1	0	1	1	0
88	Rathnapura	58	1		7	2	1	0	1	1	0
88	Rathnapura	3000	2	sidhalepa	7	2	2	0	1	1	0
88	Rathnapura	3000	2	asamodagam	7	2	2	1	1	1	1
88	Rathnapura	71	1		2	1	1	0	0	0	0
88	Rathnapura	1000	1	clobasam	2	1	1	0	0	0	0
88	Rathnapura	22	1		2	1	1	0	0	0	0
89	Rathnapura	1000	1	omeprasole	4	1	1	0	1	1	0
89	Rathnapura	29	1		4	1	1	0	1	1	0
89	Rathnapura	30	1		4	1	1	0	1	1	0
89	Rathnapura	1000	1	dettol	7	2	2	1	1	1	1
89	Rathnapura	17	1		7	2	3	0	1	1	0
89	Rathnapura	58	1		7	2	3	0	1	1	0
89	Rathnapura	3000	2	siddhalepa	7	2	2	1	1	1	1
89	Rathnapura	1000	1	idex	7	2	2	1	1	1	1
90	Rathnapura	17	1		7	2	1	0	1	1	0
90	Rathnapura	3000	2	siddhalepa	7	2	3	1	1	1	1
90	Rathnapura	1000	1	detol	7	2	3	1	1	1	1
90	Rathnapura	3000	2	kasaya	99	3	3	0	1	1	0
90	Rathnapura	29	1		2	1	1	0	1	1	0
90	Rathnapura	32	1		2	1	1	0	1	1	0
90	Rathnapura	39	1		2	1	1	0	1	1	0
90	Rathnapura	44	1		2	1	1	0	1	1	0
90	Rathnapura	41	1		2	1	1	0	1	1	0
91	Rathnapura	1000	1	omeprasole	2	1	1	0	1	1	0
91	Rathnapura	24	1		2	1	1	0	1	1	0
91	Rathnapura	23	1		2	1	1	0	1	1	0
91	Rathnapura	56	1		2	1	1	0	1	1	0
91	Rathnapura	17	1		2	1	1	0	1	1	0
91	Rathnapura	58	1		2	1	1	0	1	1	0
91	Rathnapura	1000	1	cough syrup	2	1	1	0	1	1	0
91	Rathnapura	19	1		2	1	1	0	1	1	0
91	Rathnapura	49	1		2	1	1	0	1	1	0
92	Rathnapura	1000	1		5	2	2	1	1	1	1
92	Rathnapura	1000	1		5	2	2	1	1	1	1
92	Rathnapura	3000	2		7	2	2	1	1	1	1
92	Rathnapura	73	1		5	2	1	0	1	1	0
92	Rathnapura	18	1		5	2	1	0	1	1	0
92	Rathnapura	28	1		5	2	1	0	1	1	0
92	Rathnapura	23	1		5	2	1	0	1	1	0
93	Rathnapura	17	1		99	3	3	1	1	1	1
93	Rathnapura	1000	1		5	2	1	1	1	1	1
93	Rathnapura	1000	1	ismn	5	2	1	1	1	1	1
93	Rathnapura	1000	1	kci	5	2	1	1	1	1	1
93	Rathnapura	37	1		5	2	1	1	1	1	1
93	Rathnapura	1000	1	nicrorancin	5	2	1	1	1	1	1
93	Rathnapura	46	1		5	2	1	1	1	1	1
93	Rathnapura	1000	1	telemisartan	5	2	1	1	1	1	1
93	Rathnapura	2000	1	antifungal oinment	7	2	3	0	1	1	0
93	Rathnapura	3000	2	siddhalepa	99	3	3	1	1	1	1
93	Rathnapura	3000	2	oil	4	1	1	1	1	1	1
94	Rathnapura	1000	1	mythail salicilate	99	3	3	1	1	1	1
94	Rathnapura	1000	1	idex	99	3	3	1	1	1	1
94	Rathnapura	3000	2	balm	99	3	3	1	1	1	1
95	Rathnapura	1000	1	methyl salisilate	7	2	3	1	1	1	1
95	Rathnapura	1000	1	providone	7	2	3	1	1	1	1
95	Rathnapura	1000	1	ketoprofen gel	7	2	3	1	1	1	1
95	Rathnapura	2000	1	siddhalepa	7	2	3	1	1	1	1
96	Rathnapura	56	1		7	2	3	1	1	1	1
96	Rathnapura	17	1		99	3	3	1	1	1	1
96	Rathnapura	1000	1	idex	7	2	3	1	1	1	1
96	Rathnapura	1000	1	idex	7	2	3	1	1	1	1
96	Rathnapura	3000	2	oil	6	3	3	1	1	1	1
96	Rathnapura	3000	2	oil	6	3	3	1	1	1	1
97	Rathnapura	17	1		7	2	1	1	1	1	1
97	Rathnapura	3000	2	kashaya	6	3	1	1	1	1	1
97	Rathnapura	3000	2	oil	6	3	1	1	1	1	1
98	Rathnapura	32	1		99	3	3	1	1	1	1
98	Rathnapura	29	1		99	3	3	1	1	1	1
98	Rathnapura	1000	1	eye drop	99	3	3	1	1	1	1
98	Rathnapura	1000	1	bimotoprost eye drop	7	2	2	1	1	1	1
98	Rathnapura	1000	1	idex	99	3	3	1	1	1	1
98	Rathnapura	3000	2	siddhalepa	99	3	3	1	1	1	1
98	Rathnapura	3000	2	sidhartha	99	3	3	1	1	1	1
99	Rathnapura	18	1		5	2	2	0	1	0	0
99	Rathnapura	12	1		5	2	2	0	1	0	0
99	Rathnapura	2000	1	Yellow Syrup	5	2	2	0	1	0	0
99	Rathnapura	17	1		5	2	2	0	1	0	0
99	Rathnapura	1000	1	Gentamicin	5	2	2	0	1	0	0
99	Rathnapura	3000	2	Siddalepa	99	3	3	1	1	1	1
99	Rathnapura	3000	2	Samahan	99	3	3	1	1	1	1
99	Rathnapura	1000	1	Grip Water	99	3	3	1	1	1	1
100	Rathnapura	1000	1	Megomos 500	4	1	2	1	1	1	1
100	Rathnapura	17	1		4	1	3	0	1	0	0
100	Rathnapura	1000	1	Betadine	4	1	1	0	0	0	0
100	Rathnapura	1000	1	Muultisole	5	2	2	1	0	1	1
100	Rathnapura	1000	1	Polymixin	5	2	1	1	1	1	1
101	Rathnapura	17	1		5	2	2	0	1	0	0
101	Rathnapura	1	1		5	2	2	0	1	0	0
101	Rathnapura	58	1		5	2	2	0	1	0	0
101	Rathnapura	28	1		5	2	2	0	1	0	0
101	Rathnapura	1000	1	Gentamycine	5	2	2	0	1	1	0
101	Rathnapura	1000	1	Diclofenac Na	2	1	2	0	1	0	0
101	Rathnapura	1000	1	Omeprazole	2	1	2	0	1	0	0
101	Rathnapura	3000	2	Siddalepa	99	3	3	1	1	1	1
102	Rathnapura	17	1		99	3	3	0	1	0	0
102	Rathnapura	1	1		5	2	2	0	1	0	0
102	Rathnapura	58	1		5	2	2	0	1	0	0
102	Rathnapura	26	1		5	2	2	0	1	0	0
102	Rathnapura	1000	1	Medrol	5	2	1	1	1	0	0
102	Rathnapura	1000	1	Lefra	5	2	1	1	1	0	0
102	Rathnapura	1000	1	Celoy R	5	2	1	0	1	1	0
102	Rathnapura	1000	1	Rabidor	5	2	1	0	0	1	0
102	Rathnapura	1000	1	Jouace Gel	5	2	1	0	0	1	0
102	Rathnapura	1000	1	Citrizene	7	2	1	1	0	1	1
102	Rathnapura	1000	1	Benzyl Benzoate	7	2	1	1	1	1	1
102	Rathnapura	1000	1	White Cream	7	2	1	0	0	0	0
102	Rathnapura	3000	2	Siddalepa	99	3	1	1	1	1	1
102	Rathnapura	3000	2	Iodex	99	3	3	1	1	1	1
103	Rathnapura	17	1		5	2	2	0	1	0	0
103	Rathnapura	51	1		5	2	2	0	1	0	0
103	Rathnapura	3000	2	Asamodha	99	3	3	1	1	1	1
103	Rathnapura	3000	2	Siddalepa	99	3	3	1	1	1	1
104	Rathnapura	17	1		2	1	2	0	1	0	0
104	Rathnapura	1	1		2	1	2	0	1	0	0
104	Rathnapura	58	1		2	1	2	0	1	0	0
104	Rathnapura	26	1		2	1	2	0	1	0	0
104	Rathnapura	3000	2	Siddalepa	99	3	3	1	1	1	1
104	Rathnapura	3000	2	Samahan	99	3	3	1	1	1	1
104	Rathnapura	3000	2	Iodex	99	3	3	0	1	1	0
105	Rathnapura	17	1		7	2	3	1	1	1	1
105	Rathnapura	3000	2	samahan	99	3	3	1	1	1	1
105	Rathnapura	3000	2	sidhalepa	99	3	3	1	1	1	1
105	Rathnapura	3000	2	idex	99	3	3	1	1	1	1
105	Rathnapura	3000	2	asamodagam	99	3	3	1	1	1	1
106	Rathnapura	1000	1	omeprasole	5	2	1	0	1	1	0
106	Rathnapura	51	1		5	2	1	0	1	1	0
106	Rathnapura	48	1		5	2	1	0	1	1	0
106	Rathnapura	69	1		5	2	1	0	1	1	0
106	Rathnapura	17	1		99	3	3	1	1	1	1
106	Rathnapura	3000	2	sidhalepa	99	3	3	1	1	1	1
106	Rathnapura	3000	2	idex	99	3	3	1	1	1	1
106	Rathnapura	1000	1	methyl salicylate	7	2	3	0	1	1	0
107	Rathnapura	17	1		99	3	3	1	1	1	1
107	Rathnapura	3000	2	sidhalepa	99	3	3	1	1	1	1
108	Rathnapura	8	1		7	2	1	0	1	1	0
108	Rathnapura	1000	1		7	2	1	0	1	1	0
109	Rathnapura	1	1		2	1	2	0	1	0	0
109	Rathnapura	58	1		2	1	2	0	1	0	0
109	Rathnapura	54	1		2	1	2	0	1	0	0
109	Rathnapura	29	1		7	2	1	0	1	1	0
109	Rathnapura	32	1		7	2	1	0	1	1	0
109	Rathnapura	17	1		99	3	2	0	1	0	0
109	Rathnapura	1000	1	orofer syrup	7	2	2	1	1	1	1
110	Rathnapura	17	1		99	3	3	0	1	0	0
110	Rathnapura	3000	2	sidhalepa	99	3	3	1	1	1	1
111	Rathnapura	1000	1	glibenmide	1	3	1	1	1	1	1
111	Rathnapura	29	1		1	3	1	1	1	1	1
111	Rathnapura	1000	1	enalapril	1	3	1	1	1	1	1
111	Rathnapura	1000	1	alendronate	1	3	1	1	1	1	1
111	Rathnapura	41	1		1	3	1	1	1	1	1
111	Rathnapura	40	1		1	3	1	1	1	1	1
111	Rathnapura	1000	1	rosuvastatine	1	3	1	1	1	1	1
111	Rathnapura	37	1		1	3	1	1	1	1	1
111	Rathnapura	1000	1	losarton	1	3	1	1	1	1	1
111	Rathnapura	17	1		99	3	3	1	1	1	1
111	Rathnapura	3000	2	siddhalepa	99	3	3	1	1	1	1
112	Rathnapura	1000	1	glifizide	2	1	1	1	1	1	1
112	Rathnapura	1000	1	enalapril	2	1	1	1	1	1	1
112	Rathnapura	1000	1	diclofanac	2	1	1	1	1	1	1
112	Rathnapura	1000	1	omeprasole	2	1	1	1	1	1	1
112	Rathnapura	29	1		2	1	1	1	1	1	1
112	Rathnapura	17	1		2	1	1	1	1	1	1
112	Rathnapura	1000	1	sidhalepa	99	3	3	1	1	1	1
112	Rathnapura	3000	2	oil	6	3	3	0	1	1	0
113	Rathnapura	29	1		2	1	1	1	1	1	1
113	Rathnapura	36	1		2	1	1	1	1	1	1
113	Rathnapura	1000	1	glibenclmide	2	1	1	1	1	1	1
113	Rathnapura	17	1		2	1	1	1	1	1	1
113	Rathnapura	3000	2	siddhalepa	99	3	3	1	1	1	1
114	Rathnapura	1000	1	omeprasole	7	2	1	1	1	1	1
114	Rathnapura	51	1		7	2	1	1	1	1	1
114	Rathnapura	1000	1	glibenalamide	7	2	1	1	1	1	1
114	Rathnapura	29	1		7	2	1	1	1	1	1
114	Rathnapura	8	1		7	2	1	1	1	1	1
114	Rathnapura	3000	2	siddhalepa	99	3	3	1	1	1	1
115	Rathnapura	1000	1	diclofanac	2	1	1	0	1	0	0
115	Rathnapura	1000	1	omeprasole	2	1	1	0	1	0	0
115	Rathnapura	17	1		99	3	3	0	1	1	0
116	Rathnapura	17	1		99	3	3	1	1	1	1
116	Rathnapura	3000	2	siddhalepa	99	3	3	1	1	1	1
117	Rathnapura	3000	2	guli	99	3	3	0	1	0	0
117	Rathnapura	1000	1	asmodhagam	99	3	3	1	1	1	1
117	Rathnapura	3000	2	peni	99	3	3	0	1	1	0
117	Rathnapura	3000	2	oil	99	3	3	0	1	1	0
117	Rathnapura	3000	2	oil	99	3	3	0	1	1	0
117	Rathnapura	1000	1	micanazole	5	2	3	1	1	1	1
117	Rathnapura	42	1		2	1	1	0	1	0	0
117	Rathnapura	1000	1		2	1	1	0	1	1	0
117	Rathnapura	41	1		2	1	1	0	1	0	0
118	Rathnapura	51	1		7	2	1	0	1	1	0
118	Rathnapura	1000	1	vintergino	7	2	1	0	1	1	0
118	Rathnapura	1000	1	betadine	7	2	1	0	1	1	0
119	Rathnapura	1000	1	idex	99	3	3	0	1	1	0
119	Rathnapura	17	1		99	3	3	0	1	1	0
119	Rathnapura	48	1		2	1	2	0	1	1	0
119	Rathnapura	2000	1	white tab	2	1	2	0	1	1	0
120	Rathnapura	58	1		7	2	2	0	1	0	0
120	Rathnapura	17	1		7	2	2	0	1	0	0
120	Rathnapura	1	1		2	1	2	1	1	1	1
120	Rathnapura	54	1		2	1	2	1	1	1	1
120	Rathnapura	1000	1	alfacalcidol	7	2	1	0	1	1	0
121	Rathnapura	11	1		2	1	1	0	1	1	0
121	Rathnapura	17	1		2	1	1	0	1	1	0
121	Rathnapura	26	1		2	1	1	0	1	1	0
122	Rathnapura	1	1		2	1	2	0	1	1	0
122	Rathnapura	1000	1	methyl salicilate	7	2	3	1	1	1	1
122	Rathnapura	46	1		2	1	1	1	1	1	1
122	Rathnapura	1000	1	losarton	7	2	1	1	1	1	1
122	Rathnapura	41	1		7	2	1	0	1	1	0
122	Rathnapura	39	1		7	2	1	0	1	1	0
122	Rathnapura	37	1		7	2	1	0	1	1	0
122	Rathnapura	29	1		2	1	1	0	1	1	0
122	Rathnapura	1000	1	dionil	2	1	1	0	1	1	0
122	Rathnapura	69	1		7	2	1	0	1	1	0
123	Rathnapura	54	1		2	1	2	0	1	1	0
123	Rathnapura	41	1		2	1	2	0	1	1	0
123	Rathnapura	46	1		2	1	2	0	1	1	0
123	Rathnapura	40	1		2	1	2	0	0	1	0
123	Rathnapura	22	1		2	1	2	0	0	1	0
123	Rathnapura	1000	1	omeprasole	5	2	1	0	0	1	0
123	Rathnapura	48	1		2	1	1	0	1	1	0
123	Rathnapura	1	1		5	2	1	0	1	1	0
123	Rathnapura	17	1		2	1	1	0	0	1	0
123	Rathnapura	1000	1	loratadine	5	2	1	0	1	1	0
123	Rathnapura	1000	1	montelukast	5	2	1	0	1	1	0
123	Rathnapura	1000	1	cloxaciline	5	2	1	0	1	1	0
124	Rathnapura	58	1		2	1		0	1	0	0
124	Rathnapura	1	1		2	1		0	0	1	0
124	Rathnapura	1000	1	cough syrup	2	1	n	1	0	1	1
124	Rathnapura	1000	1	oxymetazole	7	2	n	1	0	1	1
124	Rathnapura	36	1		2	1	n	0	1	1	0
124	Rathnapura	29	1		2	1	n	0	1	0	0
124	Rathnapura	1000	1	pioglytazone	2	1	n	0	0	1	0
124	Rathnapura	34	1		2	1	n	0	1	0	0
124	Rathnapura	30	1		2	1	n	0	1	0	0
124	Rathnapura	73	1		2	1	n	1	n	1	1
125	Rathnapura	1000	1	losarton	2	1	1	0	1	1	0
125	Rathnapura	42	1	nifedipine	2	1	1	0	1	1	0
125	Rathnapura	17	1		2	1	2	0	1	0	0
125	Rathnapura	64	1		2	1	2	0	1	0	0
125	Rathnapura	20	1		2	1	2	0	1	1	0
125	Rathnapura	46	1		2	1	2	0	1	1	0
125	Rathnapura	1000	1		2	1	2	0	1	1	0
126	Rathnapura	17	1		7	2	2	0	1	1	0
126	Rathnapura	3000	2	cough syrup	99	3	1	1	1	1	1
126	Rathnapura	1	1		2	1	2	0	1	1	0
126	Rathnapura	54	1		2	1	2	0	1	1	0
126	Rathnapura	50	1		2	1	2	0	1	1	0
127	Rathnapura	23	1		4	1	2	0	1	1	0
127	Rathnapura	49	1		4	1	2	0	1	1	0
127	Rathnapura	17	1		4	1	2	0	1	1	0
127	Rathnapura	48	1		4	1	2	0	1	1	0
127	Rathnapura	1000	1	omeprasole	4	1	2	0	1	1	0
127	Rathnapura	28	1		4	1	2	0	1	1	0
127	Rathnapura	51	1		4	1	2	0	1	1	0
127	Rathnapura	1000	1	glucosamine	5	2	1	0	1	1	0
127	Rathnapura	1000	1	avthrobid	5	2	1	0	1	1	0
128	Rathnapura	1000	1	hydrocortizone	7	2	1	1	0	1	1
128	Rathnapura	1000	1	cetrimide	5	2	1	0	1	1	0
128	Rathnapura	1000	1	diclofenac	5	2	1	0	1	1	0
128	Rathnapura	1000	1	omeprasole	5	2	1	0	1	1	0
128	Rathnapura	58	1		5	2	1	0	1	1	0
128	Rathnapura	28	1		5	2	1	0	1	1	0
129	Rathnapura	1	1		2	1	1	0	1	0	0
129	Rathnapura	58	1		2	1	1	0	1	0	0
129	Rathnapura	54	1		2	1	1	0	1	0	0
129	Rathnapura	17	1		2	1	1	0	1	0	0
129	Rathnapura	1	1	syrup	7	2	1	1	1	1	1
129	Rathnapura	58	1	syrup	2	1	1	0	1	1	0
129	Rathnapura	17	1	syrup	2	1	1	0	1	1	0
129	Rathnapura	1000	1	diclofenac	2	1	1	1	1	1	1
130	Rathnapura	1000	1	cefuroxin	5	2	2	1	1	1	1
130	Rathnapura	1000	1	carti	5	2	2	1	1	1	1
130	Rathnapura	1000	1	nabumetone	5	2	2	1	1	1	1
130	Rathnapura	1000	1	omeprasole	5	2	2	1	1	1	1
130	Rathnapura	1000	1	prasiromol codeine phosphate	5	2	2	1	1	1	1
131	Rathnapura	58	1		5	2	2	1	1	1	1
131	Rathnapura	57	1		5	2	2	1	1	1	1
131	Rathnapura	53	1		5	2	2	1	1	1	1
131	Rathnapura	1000	1	lactulose	7	2	2	1	1	1	1
131	Rathnapura	1000	1	maxalon	7	2	2	1	1	1	1
131	Rathnapura	1000	1	Funginail	7	2	2	1	1	1	1
132	Rathnapura	3000	2	arishta	6	3	1	1	1	1	1
132	Rathnapura	3000	2	kudu	6	3	1	0	1	0	0
132	Rathnapura	1	1		4	1	2	0	1	1	0
132	Rathnapura	1000	1	diclofenac	4	1	2	0	1	0	0
132	Rathnapura	48	1		4	1	2	0	1	0	0
132	Rathnapura	17	1	n	n	3	n	n	n	n	0
133	Rathnapura	1000	1	methyl salicilate	2	1	2	0	1	1	0
133	Rathnapura	1000	1		99	3	2	1	1	1	1
134	Rathnapura	3000	2	sidhalepa	99	3	3	1	1	1	1
134	Rathnapura	17	1		99	3	3	1	1	1	1
135	Rathnapura	1000	1	trifluoperazine	5	2	1	0	1	1	0
135	Rathnapura	61	1		5	2	1	0	1	1	0
135	Rathnapura	1	1		5	2	1	0	1	1	0
135	Rathnapura	67	1		5	2	1	0	1	1	0
135	Rathnapura	28	1		5	2	1	0	1	1	0
135	Rathnapura	51	1		5	2	2	0	1	0	0
135	Rathnapura	1000	1	dexyxycline	5	2	2	1	1	1	1
135	Rathnapura	1000	1	omeprasole	5	2	2	1	1	1	1
136	Rathnapura	41	1		2	1	1	0	1	1	0
136	Rathnapura	40	1		2	1	1	0	1	1	0
136	Rathnapura	46	1		2	1	1	0	1	1	0
136	Rathnapura	34	1		2	1	1	0	1	1	0
136	Rathnapura	37	1		2	1	1	0	1	1	0
136	Rathnapura	44	1		2	1	1	0	1	1	0
136	Rathnapura	25	1		2	1	1	0	1	1	0
136	Rathnapura	1000	1	omeprasole	2	1	1	1	1	1	1
136	Rathnapura	27	1		2	1	1	0	1	1	0
136	Rathnapura	1000	1	diclofanec	2	1	1	0	1	1	0
136	Rathnapura	1000	1	antacid syrup	2	1	1	1	1	1	1
137	Rathnapura	1000	1	calamine lotion	2	1	2	1	1	1	1
137	Rathnapura	3000	2	sidhalepa	7	2	1	1	1	1	1
137	Rathnapura	17	1		2	1	1	0	1	1	0
138	Rathnapura	17	1		99	3	2	1	1	1	1
138	Rathnapura	3000	2	sidhalepa	99	3	2	1	1	1	1
138	Rathnapura	3000	2	idex	99	3	2	1	1	1	1
139	Rathnapura	1	1		2	1	1	1	1	1	1
139	Rathnapura	17	1		2	1	1	1	1	1	1
139	Rathnapura	28	1		2	1	1	1	1	1	1
140	Rathnapura	1000	1	beclametasone	2	1	1	1	1	1	1
140	Rathnapura	54	1		2	1	1	1	1	1	1
140	Rathnapura	17	1		2	1	2	0	1	1	0
140	Rathnapura	1	1		2	1	2	0	1	1	0
140	Rathnapura	26	1		2	1	2	0	1	1	0
140	Rathnapura	19	1		2	1	2	0	1	1	0
141	Rathnapura	17	1		7	2	3	0	0	1	0
141	Rathnapura	3000	2	diclofanac gel	7	2	3	0	0	1	0
142	Rathnapura	1000	1	beclamethosone	7	2	1	1	1	1	1
142	Rathnapura	54	1		7	2	1	1	1	1	1
142	Rathnapura	54	1		2	1	2	1	1	1	1
142	Rathnapura	17	1		2	1	2	1	1	1	1
142	Rathnapura	1000	1	amoxiclave	2	1	2	1	1	1	1
142	Rathnapura	58	1		2	1	2	1	1	1	1
142	Rathnapura	3000	2	siddhalepa	99	3	3	1	1	1	1
143	Rathnapura	29	1		2	1	1	1	1	1	1
143	Rathnapura	1000	1	glibendasole	2	1	1	0	1	1	0
143	Rathnapura	1000	1	cloromazole	2	1	1	0	1	1	0
143	Rathnapura	1000	1	providone iotine	2	1	2	1	1	1	1
143	Rathnapura	1000	1	cloromphenical	2	1	2	1	1	1	1
143	Rathnapura	1000	1	beclamethosone	2	1	2	1	1	1	1
143	Rathnapura	17	1		2	1	2	1	1	1	1
143	Rathnapura	1000	1	wintagiuno	99	3	3	1	1	1	1
143	Rathnapura	1000	1	surgical sp	99	3	3	0	1	1	0
143	Rathnapura	3000	2	oil	99	3	3	1	1	1	1
143	Rathnapura	3000	2	oil	6	3	3	1	1	1	1
143	Rathnapura	3000	2	oil	6	3	3	0	1	1	0
143	Rathnapura	3000	2	oil	6	3	3	0	1	1	0
144	Rathnapura	45	1		2	1	1	1	1	1	1
144	Rathnapura	42	1		2	1	1	1	1	1	1
144	Rathnapura	40	1		2	1	1	1	1	1	1
144	Rathnapura	41	1		2	1	1	1	1	1	1
144	Rathnapura	1000	1	methyl salisilate	7	2	3	1	1	1	1
144	Rathnapura	1000	1	cream	7	2	3	0	0	0	0
144	Rathnapura	46	1		7	2	3	0	0	0	0
144	Rathnapura	1000	1	diltiyasam	7	2	3	0	0	0	0
145	Rathnapura	17	1		99	3	3	1	1	1	1
145	Rathnapura	54	1		2	1	2	1	1	1	1
145	Rathnapura	58	1		2	1	2	1	1	1	1
145	Rathnapura	3000	2	sidhalepa	99	3	3	1	1	1	1
146	Rathnapura	19	1		2	1	1	1	1	1	1
146	Rathnapura	17	1		2	1	2	1	1	1	1
146	Rathnapura	58	1		2	1	2	1	1	1	1
146	Rathnapura	1000	1	mythail salisilate	2	1	2	1	1	1	1
146	Rathnapura	3000	2	oil	99	3	3	0	0	0	0
147	Rathnapura	23	1		5	2	1	0	1	1	0
147	Rathnapura	1000	1	aceclofenas	5	2	1	0	1	1	0
147	Rathnapura	1000	1	omeprasole	5	2	1	0	1	1	0
147	Rathnapura	58	1		5	2	1	0	1	1	0
147	Rathnapura	37	1		5	2	1	0	1	1	0
147	Rathnapura	2000	1	tab	5	2	1	0	1	1	0
147	Rathnapura	1000	1	cetrizine	5	2	2	0	1	1	0
147	Rathnapura	1000	1	formotidine	5	2	2	0	1	1	0
147	Rathnapura	17	1		5	2	2	0	1	1	0
147	Rathnapura	2000	1	tab	5	2	2	0	1	1	0
148	Rathnapura	3000	2	kasaya	99	3	2	0	1	1	0
148	Rathnapura	1000	1	azithromyzine	7	2	1	0	1	1	0
148	Rathnapura	1000	1	cetrizine	5	2	1	0	1	1	0
148	Rathnapura	49	1		5	2	1	0	1	1	0
148	Rathnapura	54	1		5	2	1	0	1	1	0
148	Rathnapura	17	1		99	3	3	1	1	1	1
149	Rathnapura	1000	1	idex	99	3	3	1	1	1	1
149	Rathnapura	17	1		99	3	3	1	1	1	1
149	Rathnapura	58	1		7	2	1	1	1	1	1
149	Rathnapura	1000	1	diclifenac	7	2	1	1	1	1	1
149	Rathnapura	11	1		2	1	2	0	1	1	0
149	Rathnapura	1000	1	deriphylln	2	1	2	0	1	1	0
149	Rathnapura	1000	1	amlotipin	2	1	1	0	1	1	0
149	Rathnapura	38	1		2	1	1	0	1	1	0
149	Rathnapura	1000	1	losarton	2	1	1	0	1	1	0
149	Rathnapura	41	1		2	1	1	0	1	1	0
149	Rathnapura	1000	1	telmisartan	2	1	1	0	1	1	0
149	Rathnapura	46	1		2	1	1	0	1	1	0
150	Rathnapura	46	1	atovastatin	7	2	2	0	1	1	0
150	Rathnapura	23	1		2	1	1	0	1	1	0
150	Rathnapura	25	1		2	1	1	0	1	1	0
150	Rathnapura	1000	1	losarton	2	1	1	0	1	1	0
150	Rathnapura	1000	1	alfacalcid	7	2	1	0	1	1	0
150	Rathnapura	1000	1	calcium	7	2	1	1	1	1	1
150	Rathnapura	26	1		2	1	1	0	1	1	0
150	Rathnapura	1000	1	enalapril	2	1	1	0	1	1	0
150	Rathnapura	42	1		2	1	1	0	1	1	0
150	Rathnapura	45	1		2	1	1	0	1	1	0
150	Rathnapura	1000	1	insulin	2	1	1	1	1	1	1
150	Rathnapura	30	1		2	1	1	0	1	1	0
150	Rathnapura	44	1		2	1	1	0	1	1	0
150	Rathnapura	29	1		2	1	1	0	1	1	0
151	Rathnapura	12	1		6	3	1	0	1	1	0
151	Rathnapura	17	1		6	3	1	0	1	1	0
151	Rathnapura	54	1		6	3	1	0	1	1	0
151	Rathnapura	58	1		6	3	1	0	1	1	0
151	Rathnapura	1000	1	cetricine	2	1	2	0	1	1	0
151	Rathnapura	56	1		2	1	2	0	1	1	0
151	Rathnapura	1	1		2	1	2	0	1	1	0
151	Rathnapura	58	1		2	1	2	0	1	1	0
151	Rathnapura	54	1		2	1	2	0	1	1	0
152	Rathnapura	17	1		5	2	2	0	1	1	0
152	Rathnapura	1000	1	enderm cream	5	2	2	1	1	1	1
152	Rathnapura	1000	1	citrizine	5	2	2	0	1	1	0
152	Rathnapura	58	1		5	2	2	0	1	1	0
152	Rathnapura	1000	1	fluconazole	5	2	2	0	1	1	0
152	Rathnapura	9	1		2	1	1	0	1	1	0
152	Rathnapura	1000	1	bectamethosone	2	1	1	1	1	1	1
152	Rathnapura	14	1		2	1	1	0	1	1	0
153	Rathnapura	17	1		7	2	3	1	1	1	1
154	Rathnapura	3000	2	oil	99	3	1	1	1	1	1
154	Rathnapura	2000	1		2	1	1	0	1	1	0
154	Rathnapura	2000	1	blue	2	1	1	0	1	1	0
154	Rathnapura	6	1		2	1	1	0	1	1	0
155	Rathnapura	11	1		7	2	2	1	1	1	1
155	Rathnapura	1000	1	cetrizine	7	2	3	1	1	1	1
155	Rathnapura	17	1		7	2	3	1	1	1	1
155	Rathnapura	1000	1	siddhalepa	99	3	3	1	1	1	1
156	Rathnapura	3000	2		99	3	1	1	1	1	1
156	Rathnapura	41	1		7	2	1	1	1	1	1
156	Rathnapura	1000	1	bisoprolol	7	2	1	1	1	1	1
156	Rathnapura	1000	1	deplatt	7	2	1	1	1	1	1
156	Rathnapura	1000	1	kcl	7	2	1	1	1	1	1
156	Rathnapura	1000	1	glicalzide	7	2	1	1	1	1	1
156	Rathnapura	1000	1	telmisartan	7	2	1	1	1	1	1
156	Rathnapura	44	1	n	n	3	n	n	n	n	0
157	Rathnapura	1	1		2	1	1	1	1	1	1
157	Rathnapura	17	1		2	1	1	1	1	1	1
157	Rathnapura	26	1		2	1	1	1	1	1	1
157	Rathnapura	58	1		2	1	1	1	1	1	1
157	Rathnapura	48	1		2	1	2	1	1	1	1
157	Rathnapura	51	1		2	1	2	1	1	1	1
157	Rathnapura	74	1		2	1	2	1	1	1	1
157	Rathnapura	19	1		2	1	2	1	1	1	1
157	Rathnapura	11	1		2	1	2	1	1	1	1
157	Rathnapura	56	1		2	1	2	1	1	1	1
157	Rathnapura	50	1		2	1	2	1	1	1	1
157	Rathnapura	3000	2	siddhalepa	99	3	3	1	1	1	1
158	Rathnapura	1000	1	sildenefil	7	2	1	1	1	1	1
158	Rathnapura	1000	1		7	2	1	1	1	1	1
158	Rathnapura	1000	1	diclofenac	7	2	1	1	1	1	1
158	Rathnapura	3000	2	lakpeyawa	7	2	1	1	1	1	1
159	Rathnapura	1	1		7	2	1	0	1	0	0
159	Rathnapura	17	1		7	2	1	0	1	0	0
159	Rathnapura	19	1		7	2	1	0	1	0	0
159	Rathnapura	51	1		7	2	1	0	1	0	0
159	Rathnapura	49	1		7	2	1	0	1	0	0
159	Rathnapura	58	1		7	2	1	0	1	0	0
159	Rathnapura	14	1		7	2	1	0	1	0	0
159	Rathnapura	48	1		7	2	1	0	1	1	0
159	Rathnapura	40	1		2	1	1	0	1	1	0
159	Rathnapura	1000	1	enalapril	2	1	1	0	1	1	0
159	Rathnapura	46	1		2	1	1	0	1	1	0
159	Rathnapura	44	1		2	1	1	0	1	1	0
160	Rathnapura	3000	2	sidhalepa	7	2	2	1	1	1	1
160	Rathnapura	1000	1	idex	7	2	2	1	1	1	1
160	Rathnapura	17	1		7	2	2	0	1	1	0
160	Rathnapura	58	1		7	2	1	0	1	1	0
160	Rathnapura	29	1		n	3	2	0	1	1	0
160	Rathnapura	1000	1	diclofenac	n	3	2	0	1	1	0
161	Rathnapura	1000	1	ketocounzole	7	2	1	1	1	0	0
161	Rathnapura	19	1		2	1	2	0	1	0	0
161	Rathnapura	17	1		2	1	2	0	1	0	0
161	Rathnapura	1000	1	vintagino	2	1	2	0	1	0	0
161	Rathnapura	58	1	piriton	7	2	2	0	1	0	0
162	Rathnapura	1000	1	multivitamin	7	2	2	1	1	1	1
162	Rathnapura	1	1		5	2	1	1	1	1	1
162	Rathnapura	73	1		5	2	1	1	1	1	1
162	Rathnapura	55	1		5	2	1	1	1	1	1
162	Rathnapura	11	1		5	2	1	1	1	1	1
162	Rathnapura	58	1		5	2	1	1	0	1	1
162	Rathnapura	26	1		5	2	1	1	0	1	1
162	Rathnapura	17	1		5	2	1	1	0	1	1
162	Rathnapura	1000	1	cetricine	5	2	1	1	1	1	1
162	Rathnapura	54	1		5	2	1	1	1	1	1
163	Rathnapura	1000	1	idex	99	3	3	1	1	1	1
163	Rathnapura	1000	1	antacid	7	2	1	1	1	1	1
163	Rathnapura	54	1		2	1	2	0	1	1	0
164	Rathnapura	1000	1	chlorophenicol	7	2	1	1	1	1	1
164	Rathnapura	1000	1	diclofenac	5	2	2	0	1	1	0
164	Rathnapura	1000	1	omeprasole	5	2	2	0	1	1	0
164	Rathnapura	36	1		5	2	2	0	1	1	0
164	Rathnapura	45	1		5	2	2	0	1	1	0
164	Rathnapura	41	1		5	2	2	0	1	1	0
165	Rathnapura	1000	1	diclofenac	2	1	2	0	1	0	0
165	Rathnapura	1000	1	fumotidine	2	1	2	0	1	0	0
165	Rathnapura	1000	1	nabumetone	2	1	2	0	1	1	0
165	Rathnapura	3000	2	balm	6	3	2	0	1	1	0
165	Rathnapura	54	1		2	1	2	0	1	0	0
165	Rathnapura	1000	1	omeprasole	2	1	2	0	1	0	0
166	Rathnapura	1000	1		5	2	1	1	1	1	1
166	Rathnapura	1000	1	omeprasole	5	2	1	0	1	0	0
166	Rathnapura	17	1		5	2	1	0	1	0	0
166	Rathnapura	1000	1	biso4	5	2	1	0	1	0	0
166	Rathnapura	1000	1	diclofenac	5	2	1	0	1	0	0
166	Rathnapura	31	1		2	1	1	0	1	0	0
166	Rathnapura	51	1		2	1	1	0	1	0	0
166	Rathnapura	52	1		2	1	1	0	1	0	0
166	Rathnapura	1000	1	fluconazole	2	1	1	1	1	1	1
166	Rathnapura	40	1		2	1	1	0	1	0	0
167	Rathnapura	1000	1	ketoconazole	5	2	1	1	1	1	1
167	Rathnapura	1000	1	omeprasole	5	2	1	1	1	1	1
167	Rathnapura	1000	1	diclofenac	5	2	1	1	1	1	1
167	Rathnapura	59	1		5	2	1	0	1	0	0
167	Rathnapura	1000	1	beclomethozone	5	2	1	1	1	1	1
167	Rathnapura	1000	1	beclomethozone cream	5	2	1	1	1	1	1
168	Rathnapura	1000	1	imipraminbe	2	1	1	0	1	1	0
168	Rathnapura	33	1		2	1	1	0	1	1	0
168	Rathnapura	1000	1	gresiofulvin	2	1	1	0	1	1	0
168	Rathnapura	1000	1	micanazole	2	1	1	1	1	1	1
168	Rathnapura	1000	1	clobetazole	2	1	1	1	1	1	1
168	Rathnapura	58	1		2	1	1	1	1	1	1
168	Rathnapura	1000	1	cepholexine	2	1	1	1	1	1	1
169	Rathnapura	40	1		2	1	1	0	1	1	0
169	Rathnapura	46	1		2	1	1	0	1	1	0
169	Rathnapura	34	1		2	1	1	0	1	1	0
169	Rathnapura	1000	1	enalapril	7	2	1	1	1	1	1
169	Rathnapura	1000	1	ismn	2	1	1	1	1	1	1
169	Rathnapura	44	1		2	1	1	1	1	1	1
169	Rathnapura	41	1		2	1	1	1	1	1	1
170	Rathnapura	1000	1	clobetasole	2	1	1	1	1	1	1
170	Rathnapura	1000	1	betamethosone	2	1	1	1	1	1	1
170	Rathnapura	58	1		2	1	1	1	1	1	1
170	Rathnapura	1000	1	fexofenadine	2	1	1	1	1	1	1
170	Rathnapura	1000	1	emulsifyng	2	1	1	1	1	1	1
171	Rathnapura	17	1		5	2	1	0	1	0	0
171	Rathnapura	3000	2	siddhalepa	99	3	3	1	1	1	1
171	Rathnapura	3000	2	balm	99	3	3	0	1	1	0
171	Rathnapura	58	1		5	2	1	0	1	0	0
171	Rathnapura	1000	1	citrizine	5	2	1	0	1	0	0
171	Rathnapura	57	1		5	2	1	0	1	0	0
172	Rathnapura	59	1		7	2	1	0	1	0	0
172	Rathnapura	54	1		7	2	1	0	1	0	0
172	Rathnapura	1000	1	na valporate	7	2	1	0	1	1	0
172	Rathnapura	66	1		7	2	1	1	1	1	1
172	Rathnapura	1000	1	topiramate	7	2	1	1	1	1	1
172	Rathnapura	3000	2	siddhalepa	7	2	1	1	1	1	1
173	Rathnapura	58	1		5	2	1	0	1	0	0
173	Rathnapura	57	1		5	2	1	0	1	0	0
173	Rathnapura	54	1		5	2	1	0	1	0	0
173	Rathnapura	17	1		5	2	1	0	1	0	0
173	Rathnapura	3000	2	sidhalepa	99	3	3	1	1	1	1
173	Rathnapura	3000	2	samahan	99	3	3	1	1	1	1
173	Rathnapura	3000	2	pawatta	99	3	3	1	1	1	1
173	Rathnapura	59	1	n	n	3	n	n	n	n	0
174	Rathnapura	1000	1	declofenac gel	5	2	1	1	1	1	1
175	Rathnapura	51	1		5	2	2	1	1	1	1
175	Rathnapura	1000	1	citrizine	5	2	2	1	1	1	1
175	Rathnapura	1000	1	mouthwash	5	2	2	1	1	1	1
176	Rathnapura	17	1		7	2	3	1	1	1	1
176	Rathnapura	34	1		4	1	1	0	1	1	0
176	Rathnapura	40	1		4	1	1	0	1	1	0
176	Rathnapura	46	1		4	1	1	0	1	1	0
176	Rathnapura	1000	1	enalapril	4	1	1	1	1	1	1
176	Rathnapura	44	1		4	1	1	0	1	1	0
176	Rathnapura	1000	1	nicoradine	7	2	1	1	1	1	1
177	Rathnapura	1000	1	Gripe Water	7	2	2	1	1	1	1
177	Rathnapura	17	1		5	2	3	1	1	1	1
177	Rathnapura	29	1		7	2	2	0	1	1	0
177	Rathnapura	1000	1	Glicazide	7	2	2	0	1	1	0
177	Rathnapura	36	1		7	2	2	0	1	1	0
177	Rathnapura	54	1		7	2	2	1	1	1	1
178	Rathnapura	17	1	PCM	4	1	2	n	1	1	0
178	Rathnapura	58	1	Piriton	4	1	2	n	1	1	0
178	Rathnapura	3000	2	Asamodha	99	3	2	n	1	1	0
178	Rathnapura	36	1	Captoprit	2	1	1	0	0	0	0
178	Rathnapura	30	1	Tolbutamide	2	1	1	0	0	0	0
178	Rathnapura	32	1	Glibenelmide	2	1	1	0	0	0	0
178	Rathnapura	1000	1	Losarton	2	1	1	0	0	0	0
178	Rathnapura	41	1	Asprin	2	1	1	0	0	0	0
178	Rathnapura	1000	1	Diclofenac	2	1	1	0	0	0	0
178	Rathnapura	22	1	Folic Acide	2	1	1	0	0	0	0
178	Rathnapura	23	1	Calcium	2	1	1	0	0	0	0
179	Rathnapura	58	1		5	2	1	0	1	1	0
179	Rathnapura	1	1		7	2	1	0	1	1	0
179	Rathnapura	17	1		5	2	1	0	1	1	0
179	Rathnapura	50	1		5	2	1	0	1	1	0
179	Rathnapura	54	1		5	2	1	0	1	1	0
179	Rathnapura	1000	1	Caugh Syrup	7	2	2	0	1	1	0
179	Rathnapura	1000	1	Diclofenac	7	2	2	0	1	1	0
179	Rathnapura	1000	1	Methul Salicilate	5	2	2	0	1	1	0
179	Rathnapura	1000	1	Betadine	7	2	2	0	1	1	0
180	Rathnapura	55	1		7	2	1	0	1	1	0
180	Rathnapura	54	1		5	2	1	0	1	1	0
180	Rathnapura	1	1		5	2	1	0	1	1	0
180	Rathnapura	17	1		5	2	1	0	1	1	0
180	Rathnapura	9	1		5	2	1	0	1	1	0
180	Rathnapura	56	1		5	2	1	0	1	1	0
180	Rathnapura	26	1		5	2	1	0	1	1	0
180	Rathnapura	58	1		5	2	1	0	1	1	0
180	Rathnapura	3000	2	Siddalepa	7	2	3	1	1	1	1
180	Rathnapura	3000	2	Asamodha	7	2	3	1	1	1	1
181	Rathnapura	17	1	Panadol	1	3	3	0	1	0	0
181	Rathnapura	1000	1	Dettol	1	3	3	1	1	0	0
181	Rathnapura	3000	2	Siddalepa	1	3	3	1	1	0	0
181	Rathnapura	3000	2	Samahan	1	3	2	0	1	0	0
181	Rathnapura	3000	2	Asamodha	1	3	2	1	0	0	0
181	Rathnapura	22	1	Folic Acide	7	2	2	0	1	0	0
181	Rathnapura	73	1	Mulri Vitamin	7	2	2	0	1	0	0
181	Rathnapura	25	1	Iron	7	2	1	0	1	0	0
181	Rathnapura	23	1	Calcium	7	2	1	0	1	0	0
182	Rathnapura	17	1	PCM	2	1	3	0	1	1	0
182	Rathnapura	3000	2	Siddalepa	7	2	3	0	1	1	0
182	Rathnapura	3000	2	Asamodha	7	2	2	1	1	1	1
182	Rathnapura	3000	2	Aurwedic Oil	99	3	2	0	0	1	0
183	Rathnapura	1	1		2	1	2	0	1	1	0
183	Rathnapura	12	1		2	1	2	0	1	1	0
183	Rathnapura	49	1		2	1	2	0	1	1	0
183	Rathnapura	1000	1	Al Hy	2	1	2	0	1	1	0
183	Rathnapura	17	1		2	1	2	0	1	1	0
183	Rathnapura	51	1		2	1	2	0	1	1	0
183	Rathnapura	28	1		2	1	2	0	1	1	0
184	Rathnapura	28	1		2	1	2	0	0	1	0
184	Rathnapura	17	1		2	1	2	0	0	1	0
184	Rathnapura	1000	1		2	1	2	0	0	1	0
185	Rathnapura	12	1		2	1	2	0	1	1	0
185	Rathnapura	57	1		2	1	2	0	1	1	0
185	Rathnapura	27	1		2	1	2	0	1	1	0
185	Rathnapura	17	1		2	1	2	0	1	1	0
186	Rathnapura	1000	1	topiramate	2	1	1	1	1	1	1
186	Rathnapura	68	1		2	1	1	1	1	1	1
186	Rathnapura	1000	1		2	1	1	1	1	1	1
187	Rathnapura	54	1		4	1	2	0	1	1	0
187	Rathnapura	1000	1	Etofyline	4	1	2	1	1	1	1
187	Rathnapura	28	1		4	1	2	0	1	1	0
187	Rathnapura	56	1		4	1	2	0	1	1	0
188	Rathnapura	1000	1	Cepalexine	2	1	1	1	1	1	1
188	Rathnapura	28	1		2	1	1	1	1	1	1
188	Rathnapura	1000	1	Syrup White	2	1	1	0	1	1	0
188	Rathnapura	1000	1	Syrup	2	1	1	0	1	1	0
189	Rathnapura	17	1	syrup	2	1	2	0	1	1	0
189	Rathnapura	17	1		2	1	2	0	1	1	0
189	Rathnapura	58	1	syrup	2	1	2	0	1	1	0
189	Rathnapura	58	1		2	1	2	0	1	1	0
189	Rathnapura	56	1		2	1	2	0	1	1	0
189	Rathnapura	1000	1	idex	2	1	3	1	1	1	1
190	Rathnapura	29	1		7	2	1	1	1	1	1
190	Rathnapura	32	1		7	2	1	1	1	1	1
190	Rathnapura	1000	1	hct	7	2	1	1	1	1	1
190	Rathnapura	1000	1	celecoxib	7	2	1	1	1	1	1
190	Rathnapura	17	1		99	3	1	1	1	1	1
190	Rathnapura	3000	2	siddhalepa	7	2	3	1	1	1	1
190	Rathnapura	3000	2	mee oil	99	3	3	0	1	1	0
191	Rathnapura	46	1		4	1	1	1	1	1	1
191	Rathnapura	42	1		4	1	1	1	1	1	1
191	Rathnapura	40	1		4	1	1	1	1	1	1
192	Rathnapura	17	1		99	3	3	1	1	1	1
192	Rathnapura	58	1		2	1	2	1	1	1	1
192	Rathnapura	29	1		2	1	1	1	1	1	1
192	Rathnapura	41	1		2	1	1	1	1	1	1
192	Rathnapura	62	1		2	1	1	1	1	1	1
193	Rathnapura	17	1		2	1	2	0	0	1	0
193	Rathnapura	1000	1	betamethosone cream	2	1	1	1	1	1	1
193	Rathnapura	1000	1	soframicine cream	2	1	1	1	1	1	1
193	Rathnapura	54	1		2	1	1	1	1	0	0
193	Rathnapura	1	1		2	1	1	1	1	0	0
193	Rathnapura	3000	2	guli	99	3	3	0	0	1	0
194	Rathnapura	17	1		99	3	3	1	1	1	1
194	Rathnapura	1000	1	idex	99	3	3	1	1	1	1
194	Rathnapura	1000	1	lansoprazole	2	1	1	1	1	1	1
194	Rathnapura	1000	1	cinnarazine	2	1	1	1	1	1	1
194	Rathnapura	1000	1	maloxicam	2	1	1	1	1	1	1
194	Rathnapura	1000	1	bathhistine	2	1	1	1	1	1	1
194	Rathnapura	1000	1	digxin	2	1	1	1	1	1	1
194	Rathnapura	35	1		2	1	1	1	1	1	1
194	Rathnapura	3000	2	sidhalepa	99	3	3	1	1	1	1
195	Rathnapura	17	1		99	3	3	0	1	0	0
195	Rathnapura	1000	1	Celecoxib	7	2	1	1	1	1	1
195	Rathnapura	1000	1	Vitamin E	7	2	1	1	1	1	1
195	Rathnapura	1000	1	Losarton	2	1	1	0	1	0	0
195	Rathnapura	41	1		2	1	1	1	1	1	1
195	Rathnapura	3000	2	Siddalepa	99	3	3	1	1	1	1
195	Rathnapura	3000	2	Iodex	99	3	3	1	1	1	1
195	Rathnapura	3000	2	Eno	7	2	3	1	1	1	1
195	Rathnapura	1	1		5	2	2	0	1	1	0
195	Rathnapura	57	1		5	2	2	0	1	0	0
195	Rathnapura	58	1		5	2	2	0	1	0	0
195	Rathnapura	3000	2	Nivaran	99	3	3	1	1	1	1
196	Rathnapura	17	1		5	2	2	0	1	0	0
196	Rathnapura	58	1		5	2	2	0	1	0	0
196	Rathnapura	6	1		5	2	2	0	1	0	0
197	Rathnapura	6	1		5	2	2	0	1	0	0
197	Rathnapura	17	1		5	2	2	0	1	0	0
197	Rathnapura	51	1		5	2	2	0	1	0	0
197	Rathnapura	58	1		5	2	2	0	1	0	0
197	Rathnapura	28	1		5	2	2	0	1	0	0
197	Rathnapura	1000	1	Diclofenac	5	2	2	0	1	0	0
198	Rathnapura	17	1		99	3	3	1	1	1	1
198	Rathnapura	1000	1	Losarton	7	2	1	0	1	1	0
198	Rathnapura	38	1		7	2	1	0	1	1	0
198	Rathnapura	3000	2	Siddalepa	99	3	3	1	1	1	1
199	Rathnapura	29	1		7	2	1	0	1	0	0
199	Rathnapura	17	1		99	3	3	1	1	1	1
199	Rathnapura	3000	2	Samahan	99	3	3	1	1	1	1
199	Rathnapura	3000	2	Siddalepa	99	3	3	1	1	1	1
199	Rathnapura	1000	1	Diclofenac	7	2	2	1	1	1	1
200	Rathnapura	1	1		5	2	1	0	1	0	0
200	Rathnapura	1000	1	Citrizene	5	2	1	0	1	0	0
200	Rathnapura	51	1		5	2	1	0	1	0	0
200	Rathnapura	1000	1	Omeprazole	5	2	1	0	1	1	0
200	Rathnapura	1000	1	Deriphylini	5	2	1	1	1	0	0
200	Rathnapura	1000	1	Turbutaline	5	2	1	1	1	1	1
200	Rathnapura	58	1		5	2	1	0	1	0	0
200	Rathnapura	17	1		5	2	1	0	1	0	0
200	Rathnapura	3000	2	Siddalepa	99	3	3	1	1	1	1
200	Rathnapura	3000	2	Iodex	99	3	3	1	1	1	1
201	Rathnapura	1000	1	Chloramphenicol	2	1	2	1	1	1	1
201	Rathnapura	1000	1	Hydrocotisone	2	1	2	1	1	1	1
201	Rathnapura	1000	1	Saline	2	1	3	0	1	1	0
201	Rathnapura	1000	1	Betardine	2	1	3	0	1	1	0
201	Rathnapura	1000	1	Hydregon Feroxide	2	1	3	0	1	1	0
201	Rathnapura	54	1	Salbutamol	2	1	1	0	1	1	0
201	Rathnapura	48	1	Digine	2	1	3	0	1	1	0
201	Rathnapura	1	1	Amoxilline	2	1	1	0	1	1	0
202	Rathnapura	1000	1	Diclofenac	7	2	2	1	1	1	1
202	Rathnapura	2000	1	External Cream	2	1	1	0	1	0	0
202	Rathnapura	1000	1	Panadine	5	2	1	0	1	1	0
202	Rathnapura	1000	1	Bisoprolol	5	2	1	1	1	1	1
202	Rathnapura	1000	1	Naproxen	5	2	1	1	1	1	1
203	Rathnapura	56	1		5	2	2	0	0	0	0
203	Rathnapura	54	1	Tablet	5	2	2	0	0	0	0
203	Rathnapura	17	1		5	2	2	0	0	0	0
203	Rathnapura	58	1		5	2	2	0	0	0	0
203	Rathnapura	1000	1	Deriphylin Tablet	5	2	2	0	0	0	0
203	Rathnapura	2000	1	Pink Tablet	5	2	2	0	0	0	0
203	Rathnapura	54	1	Syrup	5	2	2	0	0	1	0
203	Rathnapura	11	1	Cefalexine	5	2	2	0	0	0	0
203	Rathnapura	3000	2	Batu Oil	6	3	3	0	1	1	0
203	Rathnapura	3000	2	SuenSu	7	2	2	1	1	1	1
203	Rathnapura	n	n	Caugh Syrup	7	2	2	0	1	1	0
203	Rathnapura	2000	1	Balm for pain	7	2	3	1	1	1	1
203	Rathnapura	58	1		5	2	2	0	0	0	0
203	Rathnapura	1000	1	Predrison	5	2	1	0	1	0	0
203	Rathnapura	1000	1	Montilucast	5	2	1	1	1	1	1
205	Rathnapura	1000	1	Siddalepa	99	3	1	1	1	1	1
205	Rathnapura	3000	2	Balm for Pain	99	3	3	0	1	0	0
205	Rathnapura	3000	2	Maha Narayana Thailaya	6	3	3	1	1	1	1
205	Rathnapura	17	1	PCM	99	3	3	1	1	1	1
205	Rathnapura	1000	1	Asamodha	99	3	3	1	1	1	1
205	Rathnapura	1000	1	Methyl Salicilate	99	3	3	0	1	1	0
206	Rathnapura	1000	1	Terbutaline	5	2	2	1	1	0	0
206	Rathnapura	11	1	Cefalexine	5	2	2	0	1	1	0
206	Rathnapura	17	1	Syrup	7	2	3	1	1	1	1
206	Rathnapura	1000	1	For Cough	5	2	2	1	1	1	1
206	Rathnapura	1000	1	Clarithromicine	5	2	2	1	1	0	0
206	Rathnapura	3000	2	Aurwedhic Oil	6	3	2	0	1	1	0
206	Rathnapura	25	1		5	2	1	0	1	0	0
206	Rathnapura	17	1		5	2	1	0	1	1	0
206	Rathnapura	23	1		5	2	1	0	1	0	0
206	Rathnapura	58	1		5	2	1	0	1	1	0
207	Rathnapura	58	1		5	2	2	1	1	1	1
207	Rathnapura	1	1		5	2	2	1	1	1	1
207	Rathnapura	17	1		5	2	3	1	1	1	1
207	Rathnapura	28	1		5	2	2	0	1	0	0
207	Rathnapura	58	1		5	2	2	0	1	0	0
208	Rathnapura	3000	2	sidhalepa	99	3	2	1	1	1	1
208	Rathnapura	3000	2	srwalwpa	99	3	2	1	1	1	1
208	Rathnapura	17	1		5	2	2	0	1	1	0
208	Rathnapura	58	1		5	2	2	0	1	1	0
208	Rathnapura	1	1		5	2	2	0	1	1	0
208	Rathnapura	2000	1		5	2	2	1	1	1	1
209	Rathnapura	3000	2		99	3	1	1	1	1	1
209	Rathnapura	14	1		2	1	2	0	1	0	0
209	Rathnapura	1	1		2	1	2	0	1	0	0
209	Rathnapura	74	1		2	1	2	0	1	0	0
209	Rathnapura	12	1		2	1	2	0	1	0	0
209	Rathnapura	58	1		2	1	2	0	1	0	0
209	Rathnapura	22	1		2	1	2	0	1	0	0
210	Rathnapura	3	1		5	2	1	1	1	1	1
210	Rathnapura	17	1		5	2	1	1	1	1	1
210	Rathnapura	58	1		5	2	1	1	1	1	1
210	Rathnapura	1	1		5	2	1	0	1	0	0
210	Rathnapura	26	1		5	2	1	0	1	0	0
211	Rathnapura	1	1		2	1	1	0	1	0	0
211	Rathnapura	17	1		2	1	1	0	1	0	0
211	Rathnapura	54	1		2	1	1	0	1	0	0
211	Rathnapura	2000	1		2	1	1	0	1	0	0
212	Rathnapura	2000	1	idex	99	3	1	1	1	1	1
212	Rathnapura	3000	2	siddhalepa	99	3	1	1	1	1	1
217	Monaragala	1	1		2	1	1	0	1	0	0
217	Monaragala	17	1		2	1	1	0	1	0	0
217	Monaragala	28	1		2	1	1	0	1	0	0
218	Monaragala	17	1		7	2	2	1	1	1	1
218	Monaragala	29	1		4	1	1	0	1	1	0
219	Monaragala	1	1		2	1	2	0	1	0	0
219	Monaragala	17	1		2	1	2	0	1	0	0
219	Monaragala	28	1		2	1	2	0	1	0	0
219	Monaragala	34	1		5	2	1	1	1	0	0
219	Monaragala	40	1		5	2	1	1	1	0	0
219	Monaragala	46	1		5	2	1	0	1	0	0
219	Monaragala	44	1		5	2	1	0	1	0	0
219	Monaragala	36	1		5	2	1	0	1	0	0
219	Monaragala	41	1		5	2	1	0	1	0	0
220	Monaragala	49	1		2	1	1	1	1	1	1
220	Monaragala	1000	1	Iron & B Complex	2	1	1	1	1	1	1
220	Monaragala	1000	1	Phyrantin	2	1	1	0	1	1	0
220	Monaragala	1000	1	Gentamycine	2	1	1	0	1	1	0
220	Monaragala	1000	1	Syrup(Orange)	2	1	1	0	1	1	0
220	Monaragala	17	1		2	1	2	1	1	1	1
220	Monaragala	57	1		2	1	2	1	1	1	1
220	Monaragala	51	1		2	1	2	0	1	1	0
221	Monaragala	54	1		2	1	2	0	1	0	0
221	Monaragala	1	1		2	1	2	0	1	0	0
221	Monaragala	28	1		2	1	2	0	1	0	0
221	Monaragala	17	1		2	1	2	0	1	0	0
222	Monaragala	1	1		2	1	2	0	1	0	0
222	Monaragala	54	1		2	1	2	0	1	0	0
222	Monaragala	17	1		2	1	2	0	1	0	0
222	Monaragala	28	1		2	1	2	0	1	0	0
223	Monaragala	17	1		99	3	1	1	1	1	1
223	Monaragala	3000	2	Kleshma Oil	n	3	1	1	1	1	1
224	Monaragala	1	1		2	1	1	0	1	0	0
224	Monaragala	70	1		2	1	1	0	1	0	0
224	Monaragala	1000	1	Omeprazole	2	1	1	0	1	0	0
224	Monaragala	1000	1	Diclofenac	2	1	1	0	1	0	0
224	Monaragala	60	1		2	1	1	0	1	0	0
224	Monaragala	1000	1	Menthol	7	2	1	1	1	1	1
224	Monaragala	3000	2	Siddalepa	7	2	1	1	1	1	1
224	Monaragala	1000	1	Cele	7	2	1	1	1	1	1
224	Monaragala	57	1		2	1	1	0	1	0	0
224	Monaragala	17	1		2	1	1	0	1	0	0
224	Monaragala	19	1		2	1	1	0	1	0	0
225	Monaragala	28	1		2	1	2	0	1	0	0
225	Monaragala	17	1		2	1	2	0	1	0	0
225	Monaragala	54	1		2	1	2	0	1	0	0
226	Monaragala	61	1		5	2	1	0	1	1	0
226	Monaragala	67	1		5	2	1	0	1	1	0
226	Monaragala	1000	1	Olenzapine	5	2	1	1	1	1	1
226	Monaragala	1000	1	Montelucasr	2	1	n	1	1	1	1
226	Monaragala	1000	1	Salmeterd	2	1	n	1	1	1	1
226	Monaragala	17	1		2	1	n	1	1	1	1
226	Monaragala	14	1		2	1	n	1	1	1	1
226	Monaragala	28	1		2	1	n	1	1	1	1
229	Monaragala	22	1	Folic Acid	7	2	1	0	1	1	0
229	Monaragala	25	1	FeSo4	7	2	1	0	1	1	0
229	Monaragala	46	1		5	2	1	0	1	1	0
229	Monaragala	54	1		5	2	1	0	1	1	0
229	Monaragala	41	1		5	2	1	0	1	1	0
229	Monaragala	44	1		5	2	1	0	1	1	0
229	Monaragala	34	1		5	2	1	0	1	1	0
229	Monaragala	17	1		5	2	1	0	1	1	0
229	Monaragala	1	1		5	2	1	0	1	1	0
229	Monaragala	19	1		5	2	1	0	1	1	0
229	Monaragala	56	1		5	2	1	0	1	1	0
229	Monaragala	58	1		5	2	1	0	1	1	0
229	Monaragala	55	1		5	2	1	0	1	1	0
229	Monaragala	1000	1	Azythromicine	5	2	1	1	1	1	1
230	Monaragala	1000	1	Oxymentazolin	7	2	2	1	1	1	1
230	Monaragala	17	1		99	3	3	1	1	1	1
230	Monaragala	42	1		7	2	1	1	1	1	1
230	Monaragala	41	1		2	1	1	0	0	0	0
230	Monaragala	1000	1	Omeprazole	2	1	1	0	0	0	0
230	Monaragala	29	1		2	1	1	0	0	0	0
230	Monaragala	32	1		2	1	1	0	0	0	0
230	Monaragala	1000	1	Diclofenac	2	1	1	0	0	0	0
230	Monaragala	17	1		2	1	1	0	1	0	0
230	Monaragala	49	1		2	1	1	0	1	0	0
231	Monaragala	58	1	Piriton	5	2	2	1	1	1	1
231	Monaragala	54	1	Salbutamol	5	2	2	0	1	1	0
231	Monaragala	17	1	PCM	5	2	2	0	1	1	0
231	Monaragala	1000	1	Oralistat	5	2	1	0	1	1	0
231	Monaragala	57	1		2	1	1	0	1	1	0
231	Monaragala	58	1	Piriton	2	1	1	0	1	1	0
231	Monaragala	54	1	Salbutamol	2	1	1	0	1	1	0
232	Monaragala	17	1		5	2	1	1	1	1	1
232	Monaragala	1	1		5	2	1	0	1	1	0
232	Monaragala	58	1		5	2	1	0	1	1	0
232	Monaragala	54	1		5	2	1	0	1	1	0
233	Monaragala	42	1		7	2	1	1	1	1	1
233	Monaragala	17	1		5	2	1	0	1	1	0
233	Monaragala	58	1		5	2	1	0	1	1	0
233	Monaragala	56	1		5	2	1	0	1	1	0
233	Monaragala	9	1		5	2	1	0	1	1	0
234	Monaragala	54	1	Salbutamol	5	2	1	0	1	1	0
234	Monaragala	55	1		5	2	1	0	1	1	0
234	Monaragala	17	1	Panadol	99	3	3	1	1	1	1
235	Monaragala	17	1		99	3	3	1	1	1	1
235	Monaragala	3000	2	Siddalepa	99	3	3	1	1	1	1
235	Monaragala	3000	2	Aurwedhic Oil	6	3	3	0	0	1	0
236	Monaragala	17	1		7	2	3	1	1	1	1
236	Monaragala	1000	1	Gention Violet Lotion	7	2	3	1	1	1	1
236	Monaragala	1000	1	H2O2	7	2	3	1	1	1	1
236	Monaragala	1000	1	Provitone Iodine Lotion	7	2	3	1	1	1	1
236	Monaragala	54	1		5	2	3	1	1	1	1
236	Monaragala	58	1		5	2	3	1	1	1	1
236	Monaragala	2000	1		5	2	1	1	1	1	1
236	Monaragala	1000	1	Pink Small Tablet for fever	5	2	1	1	1	1	1
236	Monaragala	1000	1	Co-amoxiciline	5	2	1	1	1	1	1
236	Monaragala	1000	1	Cetrizene	5	2	1	1	1	1	1
236	Monaragala	1000	1	Thyroxine	5	2	1	1	1	1	1
236	Monaragala	1000	1	Cholycalio	5	2	1	1	1	1	1
236	Monaragala	3000	2	Asamodha	99	3	3	1	1	1	1
236	Monaragala	3000	2	Wisha Neela Thailaya	99	3	3	1	1	1	1
237	Monaragala	1000	1	Losarton K+	5	2	1	1	1	1	1
237	Monaragala	40	1		5	2	1	1	1	1	1
237	Monaragala	38	1		5	2	1	1	1	1	1
237	Monaragala	46	1		5	2	1	1	1	1	1
237	Monaragala	58	1		5	2	1	1	1	1	1
237	Monaragala	2000	1		5	2	2	1	1	1	1
237	Monaragala	2000	1		5	2	2	1	1	1	1
237	Monaragala	3000	2	Siddalepa	99	3	3	1	1	1	1
238	Monaragala	17	1		99	3	3	1	1	1	1
238	Monaragala	54	1		5	2	2	1	1	1	1
238	Monaragala	56	1		5	2	2	1	1	1	1
238	Monaragala	56	1		5	2	2	1	1	1	1
238	Monaragala	1000	1	Azythromicine	5	2	2	1	1	1	1
238	Monaragala	1000	1	Cetrizene	5	2	2	1	1	1	1
238	Monaragala	1000	1	Vintagino	99	3	3	1	1	1	1
238	Monaragala	3000	2	Siddalepa	99	3	3	1	1	1	1
238	Monaragala	3000	2	Sarshapavihaade Oil	6	3	3	0	0	1	0
238	Monaragala	3000	2	Pind Oil	6	3	3	0	0	1	0
238	Monaragala	3000	2	Kolanlep Nadee Oil	6	3	3	0	0	1	0
238	Monaragala	3000	2	Sarshshadee Oil	6	3	3	0	0	1	0
238	Monaragala	3000	2	Maha Narayana Oil	6	3	3	0	0	1	0
239	Monaragala	1000	1	Omeprazole	2	1	3	1	1	1	1
239	Monaragala	54	1		2	1	3	1	1	1	1
239	Monaragala	58	1		2	1	3	0	0	1	0
239	Monaragala	50	1		2	1	1	1	1	1	1
239	Monaragala	17	1		2	1	1	1	1	1	1
239	Monaragala	1000	1	Pioglitazone	2	1	1	1	1	1	1
239	Monaragala	28	1		2	1	1	1	1	1	1
239	Monaragala	1000	1	Glibenolamite	2	1	1	1	1	1	1
239	Monaragala	3000	2	Siddalepa	99	3	3	1	1	1	1
239	Monaragala	3000	2	Vintagino	99	3	3	1	1	1	1
239	Monaragala	3000	2	Aurwedhic Oil	6	3	3	1	1	1	1
240	Monaragala	17	1		5	2	3	1	1	1	1
240	Monaragala	12	1		5	2	1	1	0	1	1
240	Monaragala	1	1		5	2	1	1	0	1	1
240	Monaragala	58	1		5	2	1	1	0	1	1
240	Monaragala	51	1		5	2	1	1	1	1	1
240	Monaragala	64	1		5	2	1	1	1	1	1
240	Monaragala	3000	2	Siddalepa	99	3	1	1	1	1	1
240	Monaragala	3000	2	Sarwalepa	6	3	3	1	1	1	1
240	Monaragala	3000	2	Arishta	6	3	3	1	1	1	1
240	Monaragala	3000	2	Aurwedhic Oil	6	3	3	1	1	1	1
241	Monaragala	1000	1	Rusovastatin	7	2	1	0	1	1	0
241	Monaragala	17	1		99	3	3	0	1	0	0
241	Monaragala	3000	2	Arishta	6	3	1	0	1	0	0
241	Monaragala	3000	2	Guli	6	3	1	0	1	0	0
241	Monaragala	3000	2	Kalka	6	3	1	0	1	0	0
241	Monaragala	41	1	Asprin	7	2	1	0	1	1	0
241	Monaragala	1000	1	Calzana	7	2	1	1	1	1	1
241	Monaragala	1000	1	Ferup SG	7	2	1	1	1	1	1
241	Monaragala	3000	2	Siddalepa	99	3	3	1	1	0	0
241	Monaragala	3000	2	Iodex Balm	99	3	3	1	1	0	0
241	Monaragala	3000	2	Samahan	99	3	3	1	1	0	0
242	Monaragala	1000	1	Polybion	5	2	1	0	1	0	0
242	Monaragala	1000	1	Brozedex	5	2	1	0	1	0	0
242	Monaragala	58	1		5	2	1	0	1	0	0
242	Monaragala	54	1		5	2	1	0	1	0	0
242	Monaragala	1000	1	Deryphylin	5	2	1	0	1	0	0
242	Monaragala	57	1		5	2	1	0	1	0	0
242	Monaragala	11	1		5	2	1	0	1	0	0
242	Monaragala	1000	1	Asprin	2	1	1	0	1	1	0
242	Monaragala	37	1		2	1	1	0	1	1	0
242	Monaragala	46	1		2	1	1	0	1	1	0
242	Monaragala	44	1		2	1	1	1	1	1	1
242	Monaragala	1000	1	ISMN	2	1	1	1	1	1	1
242	Monaragala	1000	1	Enalpril	2	1	1	0	1	1	0
242	Monaragala	3000	2	Siddalepa	99	3	1	n	n	n	0
242	Monaragala	1000	1	Diclofenac Gel	7	2	2	1	1	1	1
243	Monaragala	1000	1	Veclomin	7	2	2	0	1	1	0
243	Monaragala	1	1		5	2	2	0	1	1	0
243	Monaragala	1000	1	Miconazole cream	5	2	2	0	1	1	0
243	Monaragala	28	1	Syrup	7	2	1	1	1	1	1
243	Monaragala	17	1		99	3	3	0	1	1	0
243	Monaragala	3000	2	Siddalepa	99	3	3	1	1	1	1
243	Monaragala	3000	2	Iodex	99	3	3	1	1	1	1
243	Monaragala	3000	2	Viks Balm	99	3	3	1	1	1	1
243	Monaragala	3000	2	Samahan	99	3	3	1	1	1	1
244	Monaragala	1000	1	Methyl Salicilate	7	2	2	0	0	1	0
244	Monaragala	1000	1	Betadine	7	2	3	0	0	1	0
245	Monaragala	17	1		99	3	3	n	1	1	0
245	Monaragala	3000	2	Siddalepa	99	3	3	1	1	1	1
245	Monaragala	66	1		7	2	1	0	1	0	0
245	Monaragala	74	1		5	2	1	0	1	0	0
245	Monaragala	37	1		5	2	1	0	1	0	0
245	Monaragala	2000	1		5	2	1	0	1	0	0
245	Monaragala	50	1		5	2	1	0	1	0	0
245	Monaragala	1000	1	Cartisafe	5	2	1	0	1	1	0
245	Monaragala	69	1		5	2	1	0	1	0	0
245	Monaragala	1000	1	Ezomeprazole	5	2	1	0	1	1	0
245	Monaragala	1000	1	Doxyciline	5	2	1	0	1	1	0
246	Monaragala	3000	2	Siddalepa	99	3	3	1	1	1	1
246	Monaragala	3000	2	Iodex	99	3	3	1	1	1	1
246	Monaragala	3000	2	Asamodha	99	3	3	1	1	1	1
246	Monaragala	28	1		2	1	1	0	1	1	0
246	Monaragala	29	1		2	1	1	0	1	1	0
246	Monaragala	17	1		5	2	1	0	1	1	0
246	Monaragala	1	1		5	2	1	0	1	0	0
246	Monaragala	1000	1	Vitamin C	5	2	1	0	1	0	0
246	Monaragala	1000	1	Red Syrup	5	2	1	0	1	1	0
247	Monaragala	3000	2	Siddalepa	99	3	3	1	1	1	1
247	Monaragala	17	1		7	2	3	0	1	1	0
248	Monaragala	73	1	Multivitamin	7	2	3	1	1	1	1
248	Monaragala	1000	1	Celicoxib	7	2	3	1	1	1	1
248	Monaragala	1000	1	Citrizene	7	2	3	1	1	1	1
248	Monaragala	49	1	Fomoticline	7	2	3	1	1	1	1
248	Monaragala	1000	1	Diclofenac	7	2	3	1	1	1	1
248	Monaragala	28	1		2	1	1	0	1	0	0
248	Monaragala	29	1		2	1	1	0	1	0	0
248	Monaragala	32	1		2	1	1	0	1	0	0
248	Monaragala	1000	1	Na Valporate	2	1	1	1	1	1	1
248	Monaragala	71	1		2	1	1	0	1	0	0
248	Monaragala	17	1		7	2	1	0	1	1	0
248	Monaragala	54	1		2	1	1	0	1	1	0
248	Monaragala	58	1		2	1	1	0	1	1	0
248	Monaragala	1	1		7	2	1	0	1	1	0
248	Monaragala	22	1		7	2	1	1	1	1	1
249	Monaragala	14	1		5	2	2	0	1	1	0
249	Monaragala	1000	1	Diclofenac	5	2	2	0	1	1	0
249	Monaragala	58	1	Piritone	5	2	2	0	1	1	0
249	Monaragala	17	1		5	2	2	0	1	1	0
249	Monaragala	2000	1		5	2	2	0	1	1	0
249	Monaragala	41	1		2	1	1	0	1	0	0
249	Monaragala	7	1		2	1	1	0	1	1	0
250	Monaragala	1	1		2	1	2	0	1	1	0
250	Monaragala	17	1		2	1	3	0	1	1	0
250	Monaragala	58	1		2	1	3	0	1	1	0
250	Monaragala	1000	1	Beclate	7	2	1	1	1	1	1
251	Monaragala	1000	1	Omeprazole	7	2	1	1	1	1	1
251	Monaragala	37	1		7	2	1	0	1	1	0
251	Monaragala	56	1		7	2	1	0	1	1	0
251	Monaragala	1000	1	Pyroflex	7	2	1	1	1	1	1
251	Monaragala	46	1		7	2	1	1	1	1	1
251	Monaragala	58	1		5	2	2	0	1	1	0
251	Monaragala	17	1		5	2	2	0	1	1	0
251	Monaragala	26	1		7	2	2	0	1	1	0
251	Monaragala	1000	1	Azythromicine	7	2	2	0	1	1	0
251	Monaragala	1000	1	Brozedex	5	2	1	1	1	1	1
251	Monaragala	11	1		5	2	1	0		1	0
252	Monaragala	17	1	Syrup	7	2	3	0	1	1	0
252	Monaragala	17	1	Tablet	2	1	3	0	1	1	0
252	Monaragala	58	1	Piriton	2	1	3	0	1	1	0
252	Monaragala	1000	1	Losarton	2	1	1	0	1	1	0
252	Monaragala	1000	1	Ecosprin	2	1	1	0	1	1	0
252	Monaragala	38	1		2	1	1	0	1	1	0
252	Monaragala	46	1		2	1	1	0	1	1	0
253	Monaragala	37	1		2	1	1	0	1	1	0
253	Monaragala	1000	1	Losarton	2	1	1	0	1	1	0
253	Monaragala	1000	1	Alfacalud	2	1	1	0	1	1	0
253	Monaragala	46	1		2	1	1	0	1	1	0
253	Monaragala	22	1		2	1	1	0	1	1	0
253	Monaragala	23	1		2	1	1	0	1	1	0
253	Monaragala	3000	2		7	2	1	1	1	1	1
253	Monaragala	3000	2		7	2	1	1	1	1	1
254	Monaragala	100	1	Enapril	7	2	1	1	1	1	1
254	Monaragala	17	1		7	2	1	0	1	1	0
254	Monaragala	28	1		7	2	1	0	1	1	0
254	Monaragala	3000	2	Aurwedhic Oil	4	1	1	1	1	1	1
254	Monaragala	3000	2	Aba Oil	4	1	1	1	1	1	1
254	Monaragala	3000	2	Kohomba Oil	4	1	1	1	1	1	1
254	Monaragala	3000	2	Sarshashaadee Oil	4	1	1	1	1	1	1
254	Monaragala	3000	2	Maha Neeladi Oil	4	1	1	1	1	1	1
256	Monaragala	17	1		99	3	2	1	1	1	1
257	Monaragala	6	1		5	2	2	0	1	1	0
257	Monaragala	56	1		5	2	2	0	1	1	0
257	Monaragala	3000	2	Siddalepa	99	3	2	1	1	1	1
257	Monaragala	1000	1	Omeprazole	5	2	2	0	1	1	0
257	Monaragala	1000	1	Diclofenac	5	2	2	1	1	1	1
257	Monaragala	1000	1	Caugh Syrup	5	2	2	0	1	1	0
257	Monaragala	1000	1	Syrup Orange	5	2	2	0	1	1	0
258	Monaragala	1000	1	Cefuroxine	5	2	2	1	1	1	1
258	Monaragala	1	1		5	2	2	1	1	1	1
258	Monaragala	17	1		99	3	2	1	1	1	1
258	Monaragala	3000	2	Siddalepa	99	3	1	1	1	1	1
259	Monaragala	3000	2	Siddalepa	99	3	2	1	1	1	1
259	Monaragala	1000	1	Amlodipine	7	2	1	1	1	1	1
259	Monaragala	46	1		7	2	1	1	1	1	1
259	Monaragala	1000	1	Levothyroxine	7	2	1	1	1	1	1
260	Monaragala	1000	1	Bronchodiater	5	2	1	1	1	1	1
260	Monaragala	17	1		7	2	2	1	1	1	1
260.5	Monaragala	17	1		5	2	1	0	1	1	0
260.5	Monaragala	1	1		5	2	1	0	1	1	0
260.5	Monaragala	58	1		5	2	1	0	1	1	0
260.5	Monaragala	56	1		5	2	1	0	1	1	0
261	Monaragala	17	1	PCM	99	3	3	0	1	1	0
262	Monaragala	17	1	Panadol	99	3	3	1	1	1	1
262	Monaragala	3000	2	Batu Oil	99	3	2	1	1	1	1
262	Monaragala	3000	2	Kolaselshma Thailaya	99	3	2	1	1	1	1
262	Monaragala	3000	2	Siddalepa	99	3	3	1	1	1	1
262	Monaragala	3000	2	Samahan	99	3	3	1	1	1	1
262	Monaragala	1000	1	Cof-kio expeotorant	5	2	1	1	1	1	1
262	Monaragala	55	1	Theophylline	5	2	1	0	1	1	0
262	Monaragala	56	1	Prednisilone	5	2	1	0	1	1	0
262	Monaragala	1	1	Amoxicilne	5	2	1	0	1	1	0
262	Monaragala	1000	1	Omeprazole	2	1	1	0	1	1	0
262	Monaragala	49	1		2	1	1	0	1	1	0
262	Monaragala	54	1		2	1	1	0	1	1	0
263	Monaragala	17	1		99	3	3	1	1	1	1
263	Monaragala	3000	2	Siddalepa	99	3	3	1	1	1	1
263	Monaragala	3000	2	Neelyadi Oil	99	3	3	1	1	1	1
264	Monaragala	1000	1	Valporate	7	2	1	1	1	1	1
264	Monaragala	71	1		7	2	1	0	1	1	0
264	Monaragala	58	1		5	2	1	0	1	1	0
264	Monaragala	17	1		5	2	1	0	1	1	0
264	Monaragala	50	1		5	2	1	0	1	1	0
264	Monaragala	n	n	Co-trimazole	n	3	n	n	n	n	0
265	Monaragala	17	1	PCM	1	3	2	0	1	1	0
265	Monaragala	1	1		5	2	1	0	1	1	0
265	Monaragala	11	1		5	2	1	0	1	1	0
265	Monaragala	58	1		5	2	1	0	1	1	0
267	Monaragala	41	1		5	2	2	1	1	1	1
267	Monaragala	28	1		5	2	2	1	1	1	1
267	Monaragala	46	1		5	2	2	1	1	1	1
267	Monaragala	17	1		99	3	1	1	1	1	1
267	Monaragala	3000	2	Siddalepa	99	3	1	1	1	1	1
267	Monaragala	1000	1	Tamsulosin	7	2	1	1	1	1	1
267	Monaragala	1000	1	Telmisarton	7	2	1	1	1	1	1
267	Monaragala	51	1		7	2	1	1	1	1	1
269	Monaragala	3000	2	Pinda Oil	6	3	1	1	1	1	1
269	Monaragala	3000	2	Sharshashadee Oil	6	3	1	1	1	1	1
269	Monaragala	3000	2	Thala Oil	6	3	2	1	1	1	1
270	Monaragala	1000	1	Salmetarol	7	2	1	1	1	1	1
270	Monaragala	1000	1	Beclometasone	7	2	1	1	1	1	1
270	Monaragala	1000	1	Tamsulosin	5	2	2	1	1	1	1
270	Monaragala	54	1		2	1	2	1	1	1	1
270	Monaragala	1000	1	Hydrocatisone cream	2	1	1	1	1	1	1
270	Monaragala	1000	1	Corticosteroid cream	2	1	1	1	1	1	1
270	Monaragala	17	1		2	1	2	1	1	1	1
270	Monaragala	1000	1	Diclofenac	2	1	2	1	1	1	1
270	Monaragala	51	1		2	1	2	1	1	1	1
271	Monaragala	1000	1	Cetrizene	2	1	1	1	1	1	1
271	Monaragala	28	1		2	1	1	0	1	1	0
271	Monaragala	54	1		2	1	1	0	1	1	0
271	Monaragala	3000	2	Vendol Balm	7	2	1	1	1	1	1
271	Monaragala	3000	2	Maha Narayana Thailaya	7	2	1	1	1	1	1
272	Monaragala	2000	1		2	1	2	0	1	1	0
272	Monaragala	2000	1		2	1	2	0	1	1	0
272	Monaragala	2000	1		2	1	2	0	1	1	0
273	Monaragala	17	1		99	3	2	1	1	1	1
273	Monaragala	51	1		5	2	2	1	1	1	1
273	Monaragala	58	1		5	2	2	1	1	1	1
273	Monaragala	3000	2	Siddalepa	99	3	3	1	1	1	1
273	Monaragala	3000	2	Edaru Oil	99	3	3	0	0	0	0
274	Monaragala	55	1		5	2	2	0	1	1	0
274	Monaragala	1000	1	Levofloxacin	5	2	2	0	1	1	0
274	Monaragala	17	1		2	1	3	0	1	0	0
274	Monaragala	1000	1	Diclofenac Na	5	2	2	0	1	0	0
274	Monaragala	54	1		5	2	2	0	1	1	0
274	Monaragala	58	1		2	1	2	0	1	1	0
274	Monaragala	11	1		2	1	2	0	1	0	0
274	Monaragala	2000	1		2	1	2	0	1	1	0
274	Monaragala	2000	1		2	1	2	0	1	1	0
274	Monaragala	1000	1	Methyl Salicilate Lotion	99	3	3	1	1	1	1
274	Monaragala	3000	2	Siddalepa	99	3	3	1	1	1	1
275	Monaragala	58	1		5	2	3	1	1	0	0
275	Monaragala	58	1	Sy. Chlorapen	5	2	3	1	1	0	0
275	Monaragala	1000	1	Omeprazole	5	2	2	1	1	1	1
275	Monaragala	8	1		5	2	3	1	1	0	0
275	Monaragala	17	1		99	3	3	0	1	1	0
275	Monaragala	54	1		5	2	3	0	0	0	0
275	Monaragala	41	1		5	2	1	1	0	0	0
275	Monaragala	1000	1	Northisterone	5	2	1	0	0	0	0
275	Monaragala	1000	1	Losarton	5	2	1	1	0	0	0
275	Monaragala	47	1		5	2	1	1	1	0	0
275	Monaragala	1000	1	Aluminium Hydroxide	5	2	2	1	1	0	0
276	Monaragala	29	1		2	1	1	1	1	1	1
276	Monaragala	33	1		2	1	1	1	1	1	1
276	Monaragala	36	1		2	1	1	1	1	1	1
276	Monaragala	1000	1	Methyl Salicilate	99	3	3	1	1	1	1
276	Monaragala	3000	2	Siddalepa	99	3	3	1	1	1	1
277	Monaragala	37	1			0	1	1	1	1	1
277	Monaragala	41	1	n	n	3	1	1	1	1	1
277	Monaragala	17	1		n	3	1	1	1	1	1
277	Monaragala	3000	2	Siddalepa	99	3	3	1	1	1	1
278	Monaragala	17	1		2	1	3	1	1	1	1
278	Monaragala	1000	1	Diclofenac Na	2	1	2	1	1	1	1
278	Monaragala	1000	1	Omeprazole	2	1	2	1	1	1	1
278	Monaragala	3000	2	Samahan	99	3	3	1	1	1	1
278	Monaragala	3000	2	Siddalepa	99	3	3	1	1	1	1
278	Monaragala	3000	2	Kashaya	6	3	3	0	0	0	0
279	Monaragala	56	1		2	1	2	0	1	1	0
279	Monaragala	38	1		2	1	1	0	1	1	0
279	Monaragala	1000	1	Diltiazom	7	2	1	1	1	1	1
279	Monaragala	40	1		2	1	1	0	1	1	0
279	Monaragala	46	1		2	1	1	0	1	1	0
279	Monaragala	55	1		2	1	1	0	1	1	0
279	Monaragala	1000	1	Timolol	7	2	1	1	1	1	1
279	Monaragala	1000	1	Refresh	7	2	1	1	1	1	1
280	Monaragala	2000	1	Yellow Tablet	2	1	2	0	1	1	0
280	Monaragala	17	1		2	1	2	0	1	1	0
280	Monaragala	1000	1	Chloramphenicol	2	1	2	1	1	1	1
280	Monaragala	8	1		2	1	2	1	1	1	1
280	Monaragala	56	1		2	1	2	1	1	1	1
281	Monaragala	58	1		5	2	2	0	1	1	0
281	Monaragala	1000	1	Meloxicam	5	2	2	1	1	1	1
281	Monaragala	57	1	Dexamethasone	5	2	2	0	1	1	0
282	Monaragala	1000	1	Losarton	7	2	1	1	1	1	1
282	Monaragala	3000	2	Siddalepa	99	3	3	1	1	1	1
282	Monaragala	3000	2	Samahan	99	3	3	1	1	1	1
283	Monaragala	2000	1	Caugh Syrup	5	2	2	0	1	1	0
283	Monaragala	19	1		5	2	2	0	1	1	0
283	Monaragala	14	1		2	1	2	0	1	1	0
283	Monaragala	2000	1	White Tablet	2	1	2	0	1	1	0
284	Monaragala	1000	1	Losarton	2	1	1	0	1	1	0
284	Monaragala	41	1		2	1	1	0	1	1	0
284	Monaragala	17	1	Syrup	7	2	3	1	1	1	1
284	Monaragala	14	1		2	1	2	1	1	1	1
284	Monaragala	2000	1	Yellow Tablet	5	2	2	0	1	1	0
285	Monaragala	17	1		5	2	1	0	1	0	0
285	Monaragala	54	1		5	2	1	0	1	0	0
285	Monaragala	57	1		5	2	1	0	1	0	0
285	Monaragala	49	1		5	2	1	0	1	0	0
285	Monaragala	51	1		5	2	1	0	1	0	0
285	Monaragala	54	1		2	1	2	0	1	0	0
285	Monaragala	58	1		2	1	2	0	1	0	0
285	Monaragala	17	1		99	3	3	1	1	1	1
285	Monaragala	3000	2	Aurwedhic Oil	6	3	1	0	1	1	0
285	Monaragala	19	1		5	2	2	0	1	0	0
285	Monaragala	3000	2	Siddalepa	99	3	3	1	1	1	1
285	Monaragala	1000	1	Gentamycine Eye Dro	5	2	2	1	1	1	1
286	Monaragala	17	1		99	3	3	1	1	1	1
286	Monaragala	3000	2	Siddalepa	99	3	3	1	1	1	1
286	Monaragala	3000	2	Asaomdha	99	3	3	1	1	1	1
287	Monaragala	3000	2	Siddalepa	99	3	3	1	1	1	1
287	Monaragala	3000	2	Sahanalepa	99	3	3	1	1	1	1
288	Monaragala	17	1		99	3	3	1	1	1	1
288	Monaragala	3000	2	Samahan	99	3	3	1	1	1	1
288	Monaragala	3000	2	Siddalepa	99	3	3	1	1	1	1
288	Monaragala	22	1		5	2	1	0	1	0	0
289	Monaragala	27	1		7	2	1	1	1	1	1
289	Monaragala	1000	1	Calci D	7	2	1	1	1	1	1
289	Monaragala	24	1		7	2	1	1	1	1	1
289	Monaragala	17	1		99	3	3	1	1	1	1
289	Monaragala	3000	2	Rath Hadun	99	3	1	1	1	1	1
289	Monaragala	3000	2	Siddalepa	99	3	3	1	1	1	1
289	Monaragala	3000	2	Iodex	99	3	3	1	1	1	1
290	Monaragala	1000	1	Omeprazole	7	2	3	1	1	1	1
290	Monaragala	1000	1	Albendazole	7	2	3	1	1	1	1
290	Monaragala	20	1		7	2	3	1	1	1	1
291	Monaragala	1000	1	Diphonylhydramine	7	2	2	1	1	1	1
291	Monaragala	54	1		2	1	2	1	1	1	1
291	Monaragala	19	1		2	1	2	1	1	1	1
291	Monaragala	50	1		2	1	2	1	1	1	1
291	Monaragala	58	1		2	1	2	1	1	1	1
291	Monaragala	1000	1	Beclomethasone	7	2	1	1	1	1	1
292	Monaragala	23	1	Calcium Tab	2	1	1	0	1	1	0
292	Monaragala	25	1		2	1	1	0	1	0	0
292	Monaragala	26	1		7	2	1	0	1	0	0
292	Monaragala	1000	1	Farmpterol	7	2	1	1	1	1	1
292	Monaragala	1000	1	Losarton	2	1	1	0	1	1	0
292	Monaragala	49	1		2	1	1	0	1	1	0
292	Monaragala	1000	1	Metyl Salicilate	7	2	1	1	1	1	1
292	Monaragala	3000	2	Iodex	7	2	1	1	1	1	1
292	Monaragala	3000	2		6	3	2	0	1	1	0
292	Monaragala	3000	2		6	3	2	0	1	1	0
292	Monaragala	3000	2		6	3	2	0	1	1	0
293	Monaragala	57	1		2	1	2	0	1	0	0
293	Monaragala	49	1		2	1	2	0	1	0	0
293	Monaragala	1000	1		2	1	2	0	1	0	0
293	Monaragala	17	1		2	1	2	0	1	0	0
293	Monaragala	3000	2	Siddalepa	99	3	1	1	1	n	0
294	Monaragala	46	1		2	1	1	0	1	1	0
294	Monaragala	43	1		2	1	1	0	1	1	0
294	Monaragala	1000	1	Beclomethasone	2	1	1	1	1	1	1
294	Monaragala	54	1		2	1	1	1	1	1	1
294	Monaragala	1000	1	Cetrizene	5	2	1	0	1	1	0
294	Monaragala	17	1		5	2	1	0	1	1	0
294	Monaragala	55	1		5	2	1	0	1	1	0
294	Monaragala	57	1		5	2	1	0	1	1	0
294	Monaragala	2000	1		5	2	1	0	1	1	0
294	Monaragala	1000	1	Clobetale	7	2	1	0	1	1	0
294	Monaragala	41	1		2	1	1	0	1	1	0
294	Monaragala	36	1		2	1	1	0	1	1	0
294	Monaragala	18	1		2	1	1	0	1	1	0
294	Monaragala	3000	2	Iodex	7	2	1	1	1	1	1
294	Monaragala	3000	2	Siddalepa	7	2	1	1	1	1	1
295	Monaragala	54	1		2	1	1	1	1	1	1
295	Monaragala	1000	1	Beclomethasone	2	1	1	1	1	1	1
295	Monaragala	3000	2	Siddalepa	99	3	1	1	1	1	1
295	Monaragala	1000	1	Gipe Water	7	2	3	1	1	1	1
295	Monaragala	3000	2	Batu Oil	6	3	1	1	1	1	1
296	Monaragala	1000	1	Gripe Water	7	2	3	1	1	1	1
297	Monaragala	41	1		2	1	1	1	1	0	0
297	Monaragala	40	1		2	1	1	1	1	0	0
297	Monaragala	37	1		2	1	1	0	1	1	0
297	Monaragala	1000	1	Diyoxin	2	1	1	0	1	1	0
297	Monaragala	1000	1	Aminophylline	2	1	1	0	1	1	0
297	Monaragala	1000	1	Omeprazole	2	1	1	1	1	1	1
297	Monaragala	49	1		2	1	1	0	1	1	0
297	Monaragala	2000	1	Zycel	2	1	2	1	1	1	1
297	Monaragala	1000	1	Omeprazole	2	1	2	1	1	1	1
297	Monaragala	56	1		2	1	2	0	1	1	0
297	Monaragala	17	1		2	1	3	1	1	0	0
297	Monaragala	8	1		2	1	2	1	1	1	1
297	Monaragala	1000	1	Cefuroxime	2	1	2	0	1	1	0
297	Monaragala	2000	1		2	1	3	0	1	0	0
297	Monaragala	3000	2	Siddalepa	99	3	3	1	1	1	1
298	Monaragala	1000	1	Enalpril	5	2	1	0	1	1	0
298	Monaragala	1000	1	Losarton	5	2	1	0	1	1	0
298	Monaragala	38	1		5	2	1	0	1	1	0
298	Monaragala	46	1		5	2	1	0	1	1	0
298	Monaragala	1000	1	Pioglitazone	5	2	1	0	1	1	0
298	Monaragala	30	1		5	2	1	0	1	1	0
298	Monaragala	29	1		5	2	1	0	1	1	0
298	Monaragala	17	1		5	2	1	0	1	1	0
298	Monaragala	41	1		5	2	1	0	1	1	0
298	Monaragala	3000	2	Siddalepa	99	3	3	1	1	1	1
299	Monaragala	17	1	Sy. PCM	2	1	2	0	1	0	0
299	Monaragala	56	1		2	1	2	0	1	0	0
299	Monaragala	58	1		2	1	2	0	1	0	0
299	Monaragala	17	1		2	1	2	0	1	0	0
299	Monaragala	1	1		2	1	2	0	1	0	0
299	Monaragala	26	1		2	1	2	0	1	0	0
299	Monaragala	3000	2	Asamodha	99	3	2	1	1	1	1
300	Monaragala	17	1		99	3	2	1	1	0	0
300	Monaragala	54	1		2	1	1	0	1	0	0
300	Monaragala	25	1		2	1	1	0	1	0	0
300	Monaragala	26	1		2	1	1	0	1	0	0
300	Monaragala	22	1		2	1	1	0	1	0	0
300	Monaragala	49	1		2	1	1	0	1	0	0
300	Monaragala	3000	2	Iodex	99	3	3	1	1	1	1
300	Monaragala	3000	2	Siddalepa	99	3	3	1	1	1	1
300	Monaragala	3000	2	Aurwedhic Oil for Headache	99	3	3	0	1	1	0
301	Monaragala	17	1		2	1	2	0	1	1	0
301	Monaragala	1	1		2	1	2	0	1	1	0
301	Monaragala	58	1		2	1	2	0	1	0	0
301	Monaragala	3000	2	Siddalepa	99	3	3	1	1	1	1
301	Monaragala	3000	2	Batu Oil	6	3	3	0	1	1	0
302	Monaragala	31	1		2	1	1	1	0	1	1
302	Monaragala	1000	1	Carbimazole	2	1	1	1	1	1	1
302	Monaragala	29	1		7	2	1	1	0	0	0
302	Monaragala	17	1		99	3	2	1	0	1	1
302	Monaragala	3000	2	Aurwedhic Oil For Chest Pain	6	3	3	0	0	0	0
302	Monaragala	3000	2	Aurwedhic Oil For Joints Pain	6	3	3	0	0	0	0
303	Monaragala	1000	1	Clarithromicine	5	2	1	1	1	1	1
303	Monaragala	17	1		5	2	1	1	1	1	1
303	Monaragala	19	1		5	2	1	1	1	1	1
303	Monaragala	1000	1	Zinnate	7	2	1	1	1	1	1
303	Monaragala	1000	1	Salbutamol Syrup	7	2	1	1	1	1	1
303	Monaragala	41	1		7	2	1	1	1	1	1
303	Monaragala	40	1		7	2	1	1	1	1	1
303	Monaragala	29	1		7	2	1	1	1	1	1
303	Monaragala	1000	1	Antacid Syrup	7	2	2	1	1	1	1
303	Monaragala	3000	2	Siddalepa	99	3	3	1	1	1	1
303	Monaragala	3000	2	Asamodha	99	3	3	1	1	1	1
303	Monaragala	11	1		7	2	2	0	1	0	0
303	Monaragala	54	1	Inhaler	7	2	2	1	1	1	1
303	Monaragala	54	1	Tab	7	2	2	0	1	0	0
303	Monaragala	1000	1	Losarton	7	2	2	0	1	0	0
304	Monaragala	1000	1	Citrizene	5	2	1	1	1	1	1
304	Monaragala	58	1		5	2	1	0	1	0	0
304	Monaragala	53	1		5	2	1	0	1	0	0
304	Monaragala	1000	1	Enderm GM	5	2	1	1	1	1	1
304	Monaragala	1000	1	Lactocalmine	7	2	1	1	1	1	1
304	Monaragala	38	1		7	2	1	1	1	1	1
304	Monaragala	29	1		7	2	1	1	1	1	1
304	Monaragala	30	1		7	2	1	1	1	1	1
304	Monaragala	1000	1	Losarton	7	2	1	1	1	1	1
304	Monaragala	1000	1	Thyroxine	7	2	1	1	1	1	1
304	Monaragala	1000	1	Farmoterol Fumarate	7	2	2	1	1	1	1
304	Monaragala	6	1		7	2	2	0	1	1	0
304	Monaragala	58	1		5	2	2	0	1	0	0
304	Monaragala	51	1		5	2	2	0	1	0	0
304	Monaragala	3000	2	Siddalepa	99	3	3	1	1	1	1
305	Monaragala	1000	1	Oxymetazoline	7	2	2	1	1	1	1
305	Monaragala	1000	1	Chloromphenical eye	7	2	2	1	1	1	1
305	Monaragala	28	1		4	1	2	0	1	0	0
305	Monaragala	17	1		4	1	2	0	1	0	0
305	Monaragala	1000	1	Celecoxib	7	2	2	1	1	1	1
305	Monaragala	26	1		5	2	2	0	1	0	0
305	Monaragala	17	1		5	2	2	0	1	0	0
305	Monaragala	3000	2	Siddalepa	99	3	3	1	1	1	1
305	Monaragala	3000	2	Peenas Oil	6	3	2	0	1	1	0
305	Monaragala	3000	2	Siddartha Oil	99	3	3	1	1	1	1
306	Monaragala	17	1		5	2	1	0	1	0	0
306	Monaragala	58	1		5	2	1	0	1	0	0
306	Monaragala	57	1		5	2	1	0	1	0	0
306	Monaragala	1000	1	Citrizene	5	2	1	0	1	0	0
306	Monaragala	26	1		5	2	1	0	1	0	0
306	Monaragala	3000	2	Sarshashadee Thailya	99	3	3	1	1	1	1
306	Monaragala	3000	2	Iodex	99	3	3	1	1	1	1
306	Monaragala	3000	2	Siddalepa	99	3	3	1	1	1	1
307	Monaragala	29	1		7	2	1	0	1	0	0
307	Monaragala	1000	1	Gliclazide	7	2	1	1	1	1	1
307	Monaragala	48	1		7	2	3	0	1	0	0
307	Monaragala	26	1		7	2	3	0	1	0	0
307	Monaragala	24	1		7	2	1	1	1	1	1
307	Monaragala	1000	1	Menthol Balm	1	3	3	1	1	1	1
307	Monaragala	1000	1	Bengay	7	2	3	1	1	1	1
307	Monaragala	1000	1	Multivitamin Tab	7	2	1	1	1	1	1
307	Monaragala	3000	2	Iodex	99	3	3	1	1	1	1
307	Monaragala	3000	2	Siddalepa	99	3	3	1	1	1	1
308	Monaragala	17	1		2	1	1	0	1	0	0
308	Monaragala	26	1		2	1	1	0	1	0	0
308	Monaragala	1	1		2	1	1	0	1	0	0
308	Monaragala	58	1		2	1	1	0	1	0	0
308	Monaragala	3000	2	Siddalepa	99	3	3	1	1	1	1
309	Monaragala	3000	2	Neelyadi Thailaya	6	3	2	0	1	1	0
309	Monaragala	17	1	PCM	99	3	3	1	1	1	1
309	Monaragala	3000	2	Kadum Bidum Oil	6	3	2	0	1	1	0
309	Monaragala	3000	2	Kapuru Oil	6	3	2	0	1	1	0
309	Monaragala	3000	2	Doba Oil	6	3	2	0	1	1	0
309	Monaragala	1000	1	Cetrizene	5	2	1	0	1	1	0
309	Monaragala	58	1	Piriton	5	2	1	0	1	1	0
309	Monaragala	54	1	Salbutamol	5	2	1	0	1	1	0
309	Monaragala	17	1	Panadol	5	2	1	0	1	1	0
309	Monaragala	51	1		2	1	1	0	1	1	0
309	Monaragala	1000	1	Omeprazole	2	1	1	0	1	1	0
310	Monaragala	17	1		99	3	3	1	1	1	1
310	Monaragala	3000	2	Asamodha	99	3	2	1	1	1	1
310	Monaragala	3000	2	Siddalepa	99	3	2	1	1	1	1
310	Monaragala	3000	2	Samahan	99	3	2	1	1	1	1
310	Monaragala	3000	2	Batu Oil	99	3	2	0	1	1	0
310	Monaragala	1000	1	Diclofenac	5	2	1	0	1	1	0
310	Monaragala	1000	1	Omeprazole	5	2	1	0	1	1	0
310	Monaragala	17	1		5	2	1	1	1	1	1
310	Monaragala	54	1		5	2	1	0	1	1	0
310	Monaragala	1000	1	Caugh Syrup	5	2	1	1	1	1	1
311	Monaragala	17	1	Panadol	99	3	2	0	1	1	0
311	Monaragala	3000	2	Siddalepa	99	3	2	1	1	1	1
311	Monaragala	3000	2	Asamodha	99	3	2	1	1	1	1
311	Monaragala	1000	1	Diclofenac Gel	7	2	2	1	1	1	1
311	Monaragala	18	1	Mefinamic Acid	7	2	2	0	1	1	0
312	Monaragala	1000	1	Losarton	2	1	1	0	1	1	0
312	Monaragala	42	1		2	1	1	0	1	1	0
312	Monaragala	41	1		2	1	1	0	1	1	0
312	Monaragala	46	1		2	1	1	0	1	1	0
312	Monaragala	1000	1	Pioglytazone	2	1	1	0	1	1	0
312	Monaragala	30	1		7	2	1	0	1	1	0
312	Monaragala	29	1		5	2	1	0	1	1	0
312	Monaragala	48	1		5	2	1	0	1	1	0
312	Monaragala	1000	1	Piroxicam	5	2	1	0	1	1	0
312	Monaragala	57	1		5	2	1	0	1	1	0
312	Monaragala	1000	1	Diclofenac	5	2	1	0	1	1	0
312	Monaragala	49	1		5	2	1	1	1	1	1
312	Monaragala	1000	1	Tamsulosin	n	3	n	n	n	n	0
313	Monaragala	3000	2	Asamodha	99	3	2	1	1	1	1
313	Monaragala	73	1	Multivitamin Solution	7	2	1	1	0	1	1
313	Monaragala	17	1	PCM	99	3	3	1	1	1	1
313	Monaragala	3000	2	Siddalepa	99	3	2	1	1	1	1
314	Monaragala	3000	2	Siddalepa	99	3	2	1	1	1	1
314	Monaragala	3000	2	Iodex	99	3	2	1	1	1	1
314	Monaragala	17	1	PCM	99	3	2	1	1	1	1
314	Monaragala	30	1		2	1	1	0	1	1	0
314	Monaragala	34	1		2	1	1	0	1	1	0
314	Monaragala	41	1		2	1	1	0	1	1	0
314	Monaragala	29	1		2	1	1	0	1	1	0
314	Monaragala	1000	1	Enalpril	2	1	1	0	1	1	0
314	Monaragala	17	1	PCM Syrup	2	1	1	0	1	1	0
315	Monaragala	1000	1	Diclofenac Gel	4	1	1	1	1	1	1
315	Monaragala	17	1		7	2	2	0	1	1	0
316	Monaragala	1	1		2	1	2	0	1	0	0
316	Monaragala	1000	1	Polymycin	2	1	2	1	1	1	1
316	Monaragala	17	1		2	1	1	0	1	1	0
316	Monaragala	2000	1	Syrup for fever	2	1	1	0	1	1	0
317	Monaragala	3000	2	Balm	99	3	1	1	1	1	1
317	Monaragala	3000	2	Head Fast	99	3	1	1	1	1	1
317	Monaragala	3000	2		99	3	2	1	1	1	1
317	Monaragala	1000	1		5	2	2	1	1	1	1
318	Monaragala	1000	1	Augmentine	5	2	2	1	1	1	1
318	Monaragala	3000	2	Siddalepa	99	3	2	1	1	1	1
319	Monaragala	71	1		2	1	1	0	1	1	0
319	Monaragala	69	1		2	1	1	0	1	1	0
319	Monaragala	41	1		2	1	1	0	1	1	0
319	Monaragala	49	1		2	1	1	0	1	1	0
319	Monaragala	1000	1	Thyroxine	2	1	1	0	1	1	0
319	Monaragala	34	1		2	1	1	0	1	1	0
319	Monaragala	46	1		2	1	1	0	1	1	0
319	Monaragala	1000	1	Omeprazole	2	1	1	0	1	1	0
319	Monaragala	17	1		7	2	2	0	1	1	0
320	Monaragala	1000	1	Calcium	5	2	1	1	1	1	1
320	Monaragala	1000	1	Povidone Ioine Solutions	2	1	1	0	1	1	0
320	Monaragala	1000	1	Ferup	5	2	1	1	1	1	1
320	Monaragala	1000	1	Aequeous Cream	2	1	1	0	1	1	0
321	Monaragala	42	1	Nifidine	2	1	1	0	1	0	0
321	Monaragala	41	1		2	1	1	0	1	0	0
322	Monaragala	1	1		2	1	1	0	1	0	0
322	Monaragala	54	1		2	1	1	0	1	1	0
322	Monaragala	57	1		2	1	1	0	1	1	0
322	Monaragala	58	1		2	1	1	0	1	1	0
322	Monaragala	1000	1	Deriphylline	7	2	1	1	1	1	1
323	Monaragala	17	1		99	3	3	0	1	1	0
323	Monaragala	3000	2	Iodex	99	3	3	1	1	1	1
324	Monaragala	1000	1	Omeprazole	5	2	1	0	1	1	0
324	Monaragala	17	1		5	2	1	1	1	1	1
324	Monaragala	1000	1		5	2	1	0	1	1	0
324	Monaragala	58	1		5	2	1	0	1	1	0
324	Monaragala	2000	1	Orange Tablet	5	2	1	0	1	1	0
325	Monaragala	3000	2	Batu Oil	99	3	3	1	1	1	1
325	Monaragala	3000	2	Kolakleshma Thailaya	99	3	3	1	1	1	1
325	Monaragala	3000	2	Peenas Oil	99	3	3	1	1	1	1
325	Monaragala	1000	1	Azythromicine	5	2	2	0	1	1	0
325	Monaragala	1000	1	Fomotidine	5	2	2	0	1	1	0
325	Monaragala	54	1		5	2	2	0	1	1	0
325	Monaragala	1000	1	Diclofenac	5	2	2	1	1	1	1
326	Monaragala	1000	1	Ketotifen	5	2	1	1	1	1	1
326	Monaragala	1000	1	Montilukast	5	2	1	1	1	1	1
327	Monaragala	17	1	Syrup	2	1	2	0	1	1	0
327	Monaragala	58	1	Syrup	2	1	2	0	1	1	0
327	Monaragala	3000	2	Asamodha	99	3	3	1	1	1	1
328	Monaragala	3000	2	Asamodha	99	3	3	1	1	1	1
328	Monaragala	3000	2	Siddalepa	99	3	3	1	1	1	1
328	Monaragala	17	1		2	1	1	0	1	0	0
328	Monaragala	28	1		2	1	1	0	1	0	0
328	Monaragala	24	1		2	1	1	0	1	0	0
328	Monaragala	23	1		2	1	1	0	1	0	0
328	Monaragala	49	1		2	1	1	0	1	0	0
328	Monaragala	1000	1	Diclofenac Na	2	1	1	0	1	0	0
328	Monaragala	29	1		2	1	1	0	1	0	0
328	Monaragala	32	1		2	1	1	0	1	0	0
329	Monaragala	23	1		2	1	1	0	1	1	0
329	Monaragala	25	1		2	1	1	0	1	1	0
329	Monaragala	22	1		2	1	1	0	1	1	0
329	Monaragala	26	1		2	1	1	0	1	1	0
329	Monaragala	3000	2	Siddalepa	99	3	3	1	1	1	1
330	Monaragala	1000	1	Disprin	99	3	1	0	1	1	0
331	Monaragala	3000	2	Narayana Thailaya	n	3	3	1	1	1	1
331	Monaragala	3000	2	Sidartha	n	3	3	1	1	1	1
331	Monaragala	3000	2	Mee Oil	n	3	3	1	1	1	1
[truncated: 4,857 more rows]
